# Supplementary material for: Auxin Metabolism Is Involved in Fruit Set and Early Fruit Development in the Parthenocarpic Tomato “R35-P”
Source: Front Plant Sci. 2021 Aug 2;12:671713. doi: 10.3389/fpls.2021.671713 (PMC8365229; doi:10.3389/fpls.2021.671713)
Supplement: Supplementary file 1 [file Data_Sheet_1.xlsx]

## Sheet: S1
	Table S1 Statistics of RNA-Sequencing alignment
Map to gene	-2 DAA			0 DAA
	Pe/Ps(Percentage)	CK(Percentage)		Pe(Percentage)	Ps(Percentage)	CK(Percentage)
Total reads	52704788	59520653		57813854	53592471	53385981
Total mapped reads	50308960(95.64%)	57571257(96.74%)		56030878(96.91%)	52014279(97.04%)	51823587(97.09%)
Multiple mapped reads	1016159(1.94%)	1169003(1.95%)		853426(1.48%)	796163(1.49%)	805828(1.51%)
Uniquely mapped reads	49292802(93.7%)	56402254(94.79%)		55177453(95.44%)	51218116(95.56%)	51017759(95.58%)

## Sheet: S2
Table S2. Primer sequences used for q RT-PCR
Gene	Primer sequence(5ˊ-3ˊ)
Solyc02g081190	F: AACTGGGGTTTCTTTGAGCTTG
	R: GTCCTTTACTTGCCACCATTTCTT
Solyc02g037530	F: TCAGCAAGCTCATGAAGGAGAG
	R: CACTCGACTCCCTACCGTTG
Solyc01g111310	F: CTCCTCCGTTGGTTCACTCC
	R: TGCTCTACCGCATTCTCTCG
Solyc03g115810	F: CCCTGGCAGACAAGGCTCTA
	R: GCCTGCAGAAATGAGGCAAC
Solyc02g092820	F: AATTCCTTACCAGTTCGGGGA
	R: AGGACTGGACGTGCAACAAG
Solyc04g072460	F: CACTGTACTGATGAACAGGCAGA
	R: CTGGCCTATCGTTTGGGTGT
Solyc01g096070	F: TGGGTATGTTGAAGTGCGTGA
	R: CCTCAGTTCCCATACCTACTGT
Solyc04g076850	F: ACTTCGGTTCCCACAGGATT
	R: TTACTCTGGCCCTCCTCCTC
Solyc06g066020	F: TGTGATGAAAATGATGGACGCT
	R: TGTGATGAAAATGATGGACGCT
Solyc04g077490	F: ATTGGGGTCCTTCAACTCACA
	R: ATTGGGGTCCTTCAACTCACA
Solyc01g093960	F: AAACCCTTGAGAGGTACCAACG
	R: CACCAAGCAAGTGCCTTTGAG
Sl-Actin	F: GAGAGAAAGCAAGTCGGCCA
	R: CCAGCAAATCCTGCCTTAACC

## Sheet: S3
Table S3. Gene annotation of the DEGs in heatmaps of Figue 7
Gene ID	Protein	Tentative annotation
IAA
Solyc01g091030.3	SAUR	Solanum lycopersicum auxin-induced protein 10A5											1
Solyc01g096070.3	ARF	Solanum lycopersicum auxin response factor 18											2
Solyc01g097290.3	AUX/IAA	Auxin-responsive protein IAA16											3
Solyc01g103050.3	ARF	Solanum lycopersicum auxin response factor 1 (ARF1)											4
Solyc01g107390.3	GH3	indole-3-acetic acid-amido synthetase GH3.2											5
Solyc01g110590.3	SAUR	auxin-responsive protein SAUR50-like											6
Solyc01g110647.1	SAUR	SAUR_fam											7
Solyc01g110730.3	SAUR	SAUR_fam											8
Solyc01g110843.1	SAUR	SAUR_fam											9
Solyc01g110880.1	SAUR	Solanum lycopersicum auxin-responsive protein SAUR21-like											10
Solyc01g111000.3	SAUR	Solanum lycopersicum auxin-responsive protein SAUR22-like											11
Solyc01g111010.3	SAUR	Solanum lycopersicum auxin-induced protein 15A-like											12
Solyc01g111310.3	AUX1	Solanum lycopersicum LAX2 protein											13
Solyc02g062230.1	SAUR	Solanum lycopersicum auxin-induced protein 15A											14
Solyc02g064830.3	GH3	probable indole-3-acetic acid-amido synthetase GH3.1											15
Solyc02g079190.3	TIR1	Solanum lycopersicum protein AUXIN SIGNALING F-BOX 2											16
Solyc02g092820.3	GH3	probable indole-3-acetic acid-amido synthetase GH3.1											17
Solyc03g033590.1	SAUR	Solanum lycopersicum auxin-induced protein 15A											18
Solyc03g120380.3	AUX/IAA	Solanum lycopersicum auxin-responsive protein IAA19 (IAA19)											19
Solyc03g120500.3	AUX/IAA	Solanum lycopersicum auxin-responsive protein IAA27 (IAA27)											20
Solyc03g121060.3	AUX/IAA	Solanum lycopersicum auxin-responsive protein IAA26 (IAA26)											21
Solyc04g076850.3	AUX/IAA	Solanum lycopersicum auxin-responsive protein IAA9 (IAA9)											22
Solyc04g081235.1	ARF	Solanum lycopersicum auxin response factor 5											23
Solyc04g081250.1	SAUR	Solanum lycopersicum auxin-induced protein 10A5											24
Solyc05g025920.3	SAUR	Solanum lycopersicum uncharacterized LOC101264326											25
Solyc05g046320.1	SAUR	Solanum lycopersicum auxin-responsive protein SAUR72-like											26
Solyc05g056430.2	SAUR	SAUR											27
Solyc06g008590.3	AUX/IAA	Solanum lycopersicum auxin-responsive protein IAA17 (IAA17)											28
Solyc06g008807.1	TIR1	Solanum lycopersicum TIR1-like protein											29
Solyc06g053260.1	SAUR	Small auxin-up protein 58											30
Solyc06g053830.3	AUX/IAA	Solanum lycopersicum IAA7 protein (IAA7)											31
Solyc06g066020.3	AUX/IAA	Solanum lycopersicum IAA36											32
Solyc06g072650.1	SAUR	Solanum lycopersicum auxin-responsive protein SAUR71											33
Solyc06g072660.3	SAUR	Solanum lycopersicum protein DEK isoform X4											34
Solyc06g084070.3	AUX/IAA	Solanum lycopersicum auxin-responsive protein IAA2 (IAA2)											35
Solyc07g008020.3	AUX/IAA	Solanum lycopersicum IAA35											36
Solyc07g042260.3	ARF	Solanum lycopersicum auxin response factor 7											37
Solyc07g042470.3	SAUR	Solanum lycopersicum uncharacterized LOC101268587, transcript variant X2											38
Solyc07g053030.3	GH3	Solanum lycopersicum indole-3-acetic acid-amido synthetase GH3.6											39
Solyc07g054580.3	GH3	Solanum lycopersicum jasmonic acid-amido synthetase JAR1-like											40
Solyc07g063850.3	GH3	Solanum lycopersicum indole-3-acetic acid-amido synthetase GH3.6											41
Solyc07g066560.1	SAUR	Solanum lycopersicum auxin-responsive protein SAUR71											42
Solyc08g007435.1	SAUR	Solanum lycopersicum auxin-responsive protein SAUR36-like											43
Solyc08g021820.3	AUX/IAA	Solanum lycopersicum auxin-responsive protein IAA29 (IAA29)											44
Solyc08g068490.3	GH3	GH3											45
Solyc08g082630.3	ARF	Solanum lycopersicum auxin response factor 9 (ARF9)											46
Solyc09g007970.2	SAUR	Solanum lycopersicum auxin-induced protein 15A											47
Solyc09g008175.1	SAUR	SAUR_fam											48
Solyc09g014380.3	AUX1	Solanum lycopersicum auxin transporter-like protein 1 (LAX1)											49
Solyc09g065850.3	AUX/IAA	Solanum lycopersicum IAA3 protein											50
Solyc09g074520.3	TIR1	Solanum lycopersicum TIR1-like protein											51
Solyc09g083280.3	AUX/IAA	Solanum lycopersicum IAA1											52
Solyc09g083290.3	AUX/IAA	Solanum lycopersicum IAA14											53
Solyc09g090910.2	AUX/IAA	Solanum lycopersicum auxin-responsive protein IAA13 (IAA13)											54
Solyc10g008520.3	GH3	Solanum lycopersicum jasmonic acid-amido synthetase JAR1											55
Solyc10g018340.1	SAUR	SAUR_fam											56
Solyc10g054720.1	SAUR	Solanum lycopersicum auxin-induced protein 15A-like											57
Solyc10g076790.2	AUX1	Solanum lycopersicum LAX4 protein											58
Solyc10g084020.1	SAUR	Solanum lycopersicum auxin-responsive protein SAUR71-like											59
Solyc11g011700.1	SAUR	Solanum lycopersicum auxin-responsive protein SAUR21-like											60
Solyc11g069095.1	SAUR	Solanum lycopersicum auxin-responsive protein SAUR50											61
Solyc12g007230.2	AUX/IAA	Solanum lycopersicum auxin-regulated IAA8 (SlIAA8)											62
Solyc12g009280.2	SAUR	Solanum lycopersicum uncharacterized LOC101254455											63
CTK
Solyc01g065540.3	B-ARR	Two-component response regulator											64
Solyc01g080540.3	AHP	AHP1											65
Solyc01g098400.3	AHP	Solanum lycopersicum histidine-containing phosphotransfer protein 1											66
Solyc02g071220.3	A-ARR	Solanum lycopersicum two-component response regulator ORR3-like											67
Solyc03g113720.3	A-ARR	Solanum lycopersicum two-component response regulator ARR15											68
Solyc03g116720.2	AHP	histidine phosphotransfer protein 6											69
Solyc04g008110.3	CRE1	Solanum lycopersicum histidine kinase 4											70
Solyc05g006420.3	A-ARR	Solanum lycopersicum two-component response regulator ARR5											71
Solyc05g014260.3	B-ARR	Two-component response regulator											72
Solyc05g015610.3	CRE1	Solanum lycopersicum histidine kinase 3											73
Solyc05g054390.3	B-ARR	Solanum lycopersicum two-component response regulator ARR1											74
Solyc06g048930.3	A-ARR	Solanum lycopersicum two-component response regulator ARR17											75
Solyc06g084410.3	AHP	Solanum lycopersicum histidine-containing phosphotransfer protein 1											76
Solyc10g079595.1	A-ARR	Solanum lycopersicum two-component response regulator ARR9											77
Solyc11g070150.2	AHP	Solanum lycopersicum histidine-containing phosphotransfer protein 4											78
Solyc12g010330.2	B-ARR	Solanum lycopersicum two-component response regulator ORR24-like											79
GAs
Solyc01g098390.3	GID1	Solanum lycopersicum gibberellin receptor GID1C											80
Solyc01g102300.3	TF	Solanum lycopersicum neurofilament heavy polypeptide											81
Solyc09g074270.3	GID1	Solanum lycopersicum gibberellin receptor GID1b-1											82
Solyc11g011260.1	DELLA	DELLA protein GAI											83
ABA
Solyc01g095700.3	PYR/PYL	Solanum lycopersicum regulatory component of ABA receptor3-like											84
Solyc01g104650.3	ABF	Solanum lycopersicum G-box-binding factor 4											85
Solyc01g108087.1	ABF	Solanum lycopersicum ABSCISIC ACID-INSENSITIVE 5-like protein 7											86
Solyc01g108280.3	SnRK2	Serine/threonine-protein kinase SRK2E											87
Solyc02g090390.3	SnRK2	Solanum lycopersicum serine/threonine-protein kinase SRK2I isoform X1											88
Solyc03g006960.3	PP2C	Solanum lycopersicum probable protein phosphatase 2C 75 isoform X2											89
Solyc03g007230.3	PP2C	Solanum lycopersicum SPM1 protein (SPM1)											90
Solyc03g096670.3	PP2C	Solanum lycopersicum protein phosphatase 2C AHG3 homolog (PP2C-2)											91
Solyc03g121880.3	PP2C	Solanum lycopersicum protein phosphatase 2C ABI2 homolog (PP2C-1)											92
Solyc04g012160.3	SnRK2	Solanum lycopersicum SNF1-related kinase (SRK2C)											93
Solyc04g071510.3	ABF	Solanum lycopersicum G-box-binding factor 4											94
Solyc04g074500.3	SnRK2	SRK2C											95
Solyc04g078840.3	ABF	Solanum lycopersicum ABA-response element binding factor AREB1 (AREB1)											96
Solyc05g052420.2	PYR/PYL	Solanum lycopersicum abscisic acid receptor PYL4-like											97
Solyc05g052980.3	PP2C	Solanum lycopersicum protein phosphatase 2C 37											98
Solyc06g050500.2	PYR/PYL	Solanum lycopersicum abscisic acid receptor PYL4											99
Solyc06g076400.3	PP2C	Solanum lycopersicum probable protein phosphatase 2C 24											100
Solyc07g040990.3	PP2C	Solanum lycopersicum probable protein phosphatase 2C 6											101
Solyc08g076960.1	PYR/PYL	Solanum lycopersicum abscisic acid receptor PYR1-like											102
Solyc08g077780.3	SnRK2	Serine/threonine protein kinase, Hyperosmotic stress respons											103
Solyc08g082180.3	PYR/PYL	Solanum lycopersicum abscisic acid receptor PYL3											104
Solyc09g015380.1	PYR/PYL	Solanum lycopersicum abscisic acid receptor PYL4-like											105
Solyc10g076410.1	PYR/PYL	Solanum lycopersicum abscisic acid receptor PYL4-like											106
Solyc10g085310.1	PYR/PYL	Solanum lycopersicum abscisic acid receptor PYL4											107
Solyc11g044560.2	ABF	Solanum lycopersicum ABA responsive transcription factor (ABF4)											108
Solyc12g055990.2	PYR/PYL	Solanum lycopersicum abscisic acid receptor PYL9											109
Solyc12g096020.2	PP2C	Solanum lycopersicum protein phosphatase 2C 53 isoform X1											110
ETH
Solyc01g009170.3	EIN3	Solanum lycopersicum protein EIN3-like2											111
Solyc01g014480.3	EIN3	Solanum lycopersicum ETHYLENE INSENSITIVE 3-like 3 protein											112
Solyc01g096810.3	EIN3	EIL3											113
Solyc04g014530.1	ERF1/2	Solanum lycopersicum ethylene-responsive transcription factor 1B-like											114
Solyc05g051200.1	ERF1/2	Solanum lycopersicum ethylene-responsive transcription factor 1											115
Solyc05g055070.3	ETR	Solanum lycopersicum protein EIN4-like											116
Solyc06g005170.3	MPK6	Mitogen-activated protein kinase											117
Solyc06g053710.3	ETR	Ethylene receptor											118
Solyc06g073720.2	EIN3	Solanum lycopersicum protein ETHYLENE INSENSITIVE 3-Like 1											119
Solyc06g073730.2	EIN3	EIN3-like protein											120
Solyc07g008250.3	EBF1/2	Putative EIN3-binding F-box protein 2											121
Solyc07g056580.3	ETR	Ethylene receptor											122
Solyc08g060810.3	EBF1/2	Solanum lycopersicum EIN3-binding F-box protein 2 (EBF2)											123
Solyc09g007870.3	EIN2	Solanum lycopersicum ethylene-insensitive protein 2 (EIN2)											124
Solyc09g066360.1	ERF1/2	Solanum lycopersicum ethylene response factor C.3											125
Solyc09g075440.3	ETR	Ethylene receptor neverripe											126
Solyc09g089610.3	ETR	Ethylene receptor											127
Solyc10g083610.2	CTR1	Solanum lycopersicum ethylene-inducible CTR1-like protein kinase											128
Solyc10g085570.2	CTR1	Solanum lycopersicum CTR1-like protein kinase (CTR4),											129
Solyc11g006180.2	ETR	Ethylene receptor											130
Solyc12g009560.2	EBF1/2	EIN3-binding F-box protein 1											131
Solyc12g011330.3	ETR	Solanum lycopersicum ethylene receptor 1 (ETR1)											132
BR
Solyc01g080880.3	BSK	Solanum lycopersicum serine/threonine-protein kinase BSK2											133
Solyc01g104970.3	BAK1	Somatic embryogenesis receptor kinase 3B											134
Solyc01g107730.3	CYCD3	CycD3;2 protein											135
Solyc02g063010.3	BZR1/2	BES1/BZR1 homolog 2											136
Solyc02g072300.3	BIN2	Solanum lycopersicum GSK3 kinase BIN2-like protein											137
Solyc02g092980.3	CYCD3	CycD3;1 protein											138
Solyc04g051510.1	BRI1	Brassinosteroid LRR receptor kinase											139
Solyc04g072570.3	BAK1	Solanum lycopersicum somatic embryogenesis receptor kinase 1											140
Solyc04g079980.3	BZR1/2	Solanum lycopersicum protein BRASSINAZOLE-RESISTANT 1											141
Solyc10g047140.2	BAK1	Somatic embryogenesis receptor kinase 3A											142
Solyc11g064890.2	BSK	Solanum lycopersicum probable serine/threonine-protein kinase At5g41260											143
Solyc12g088650.2	CYCD3	Solanum lycopersicum cyclin-D3-3											144
Solyc12g089040.2	BZR1/2	Solanum lycopersicum mature anther-specific protein LAT61											145
Solyc12g099830.2	BSK	Solanum lycopersicum probable serine/threonine-protein kinase At5g41260											146
JA
Solyc01g005440.3	JAZ	Solanum lycopersicum jasmonate ZIM-domain protein 3											147
Solyc01g095580.3	JAR1	Solanum lycopersicum jasmonic acid-amido synthetase JAR1-like											148
Solyc03g118540.3	JAZ	Solanum lycopersicum protein TIFY 6B											149
Solyc03g122190.3	JAZ	Salt responsive protein 1											150
Solyc05g050280.3	JAR1	Solanum lycopersicum jasmonic acid-amido synthetase JAR1											151
Solyc05g052620.3	COI1	Coronatine-insensitive 1											152
Solyc07g042170.3	JAZ	Solanum lycopersicum protein TIFY 10b-like											153
Solyc08g005050.3	MYC2	Solanum lycopersicum transcription factor MYC1											154
Solyc08g076930.1	MYC2	Solanum lycopersicum transcription factor MYC2											155
Solyc10g011660.3	JAR1	Solanum lycopersicum jasmonic acid-amido synthetase JAR1-like											156
Solyc11g011030.2	JAZ	Pto-responsive gene 1 protein											157
Solyc12g009220.2	JAZ	Jasmonate ZIM-domain protein 1											158
Solyc12g049400.2	JAZ	Solanum lycopersicum protein TIFY 10b-like											159
SA
Solyc00g174330.3	PR-1	Pathogenesis-related protein 1											160
Solyc00g174340.2	PR-1	Pathogenesis-related protein 1											161
Solyc01g106630.2	PR-1	Solanum lycopersicum GSK3 kinase BIN2-like protein											162
Solyc02g069310.3	NPR1	NIM1-like protein 1											163
Solyc04g054320.3	TGA	Leucine-zipper transcription factor											164
Solyc04g072460.3	TGA	Solanum lycopersicum transcription factor TGA1											165
Solyc06g074320.3	TGA	Solanum lycopersicum transcription factor TGA2.2											166
Solyc07g040690.3	NPR1	Solanum lycopersicum regulatory protein NPR1											167
Solyc07g044980.3	NPR1	NIM1-like protein 2											168
Solyc09g007020.2	PR-1	Solanum lycopersicum pathogenesis-related leaf protein 6 (PR1b1)											169
Solyc10g079750.2	NPR1	Solanum lycopersicum BLADE-ON-PETIOLE protein BOP2											170
Solyc10g080770.2	TGA	Solanum lycopersicum transcription factor TGA2.2											171
Solyc11g064950.2	TGA	Protein coding											172
Solyc11g064953.1	TGA	Protein coding											173
Solyc11g068370.2	TGA	Solanum lycopersicum transcription factor TGA9-like											174
Solyc12g056850.2	TGA	Solanum lycopersicum transcription factor TGA1											175

## Sheet: S4
Table S4. DEGs at -2DAA
Gene_ID	P_T1_FPKM	CK_T1_FPKM	padj
ENSRNA050029519	0	1.3702	0.0047144
ENSRNA050029673	4.28943	0.43877	0.000510619
ENSRNA050029692	48.5483	20.9607	0.00144612
ENSRNA050029894	373.973	270.499	0.00420993
ENSRNA050029895	340.992	230.413	0.0257266
ENSRNA050029898	5.99584	0	0.00198589
ENSRNA050029905	104.183	76.3489	0.0301985
ENSRNA050029910	50.066	38.9945	0.0444089
ENSRNA050029918	254.107	184.251	0.00932148
ENSRNA050029920	37.8801	24.5201	0.000223064
ENSRNA050030201	239.586	177.204	0.0259733
ENSRNA050030288	0.073092	1.66892	0.0329621
ENSRNA050030497	0.464632	3.21973	0.00789631
Solyc00g005094.1	0.903324	0.383565	0.036768
Solyc00g005840.3	10.1725	17.6986	3.15484e-08
Solyc00g006820.3	13.4584	6.37399	7.57651e-20
Solyc00g007010.3	5.00903	7.47706	0.00211386
Solyc00g007060.3	23.9617	14.4001	5.10142e-21
Solyc00g007270.3	191.504	265.404	0.000473283
Solyc00g007300.3	10.9291	7.56135	6.09926e-05
Solyc00g009020.3	176.514	318.316	6.00907e-16
Solyc00g009040.3	0.545144	1.47005	0.017826
Solyc00g009050.2	1.07918	2.51726	0.0179177
Solyc00g009060.3	16.3074	27.6921	2.64058e-06
Solyc00g009080.3	14.1017	29.9649	0.00019684
Solyc00g009090.3	0.545872	1.74991	2.0531e-05
Solyc00g009100.3	5.69851	11.3411	2.53319e-11
Solyc00g009110.3	15.5428	25.047	3.05462e-06
Solyc00g009120.3	21.4823	12.7269	1.13714e-12
Solyc00g009141.1	21.254	32.0853	0.0327028
Solyc00g013120.3	0	0.044227	0.0388218
Solyc00g024150.3	30.606	48.0247	0.000311765
Solyc00g030510.3	1.5568	0.249175	1.49639e-08
Solyc00g048510.3	14.2585	1.15924	9.87161e-17
Solyc00g050430.3	12.972	7.26642	1.52867e-13
Solyc00g052940.3	5.22029	3.318	0.00110939
Solyc00g053440.3	73.9649	59.21	0.00126354
Solyc00g057880.3	1.56113	0	1.98709e-35
Solyc00g068970.2	165.745	113.054	0.00111619
Solyc00g075035.1	0.0735287	0.309681	0.0304712
Solyc00g080750.3	8.26238	1.8516	1.87315e-19
Solyc00g095860.1	121.678	59.9854	2.39278e-22
Solyc00g097960.2	8.44413	12.7988	0.0225362
Solyc00g098560.3	9.06495	7.1931	0.0476113
Solyc00g110870.3	10.634	4.91021	1.24171e-15
Solyc00g136560.3	5.42693	1.19171	2.56607e-07
Solyc00g136565.1	0.0107117	0.444129	5.82429e-06
Solyc00g142170.3	0.158731	0.002255	0.0204849
Solyc00g164680.2	13.3084	20.0939	0.00408224
Solyc00g174340.2	1.2824	7.6294	3.15484e-08
Solyc00g227860.1	11.1592	26.1229	1.71114e-11
Solyc00g257110.3	1.50401	0.281518	4.28188e-07
Solyc00g272810.1	69.2362	4.63599	1.89374e-71
Solyc00g280110.2	3.49133	15.3091	1.86457e-14
Solyc01g005000.3	41.6047	60.8315	0.000453554
Solyc01g005010.3	1.9433	4.19217	0.000212597
Solyc01g005060.3	2.03588	3.52048	0.0355542
Solyc01g005080.3	11.1492	23.0779	8.96166e-15
Solyc01g005120.3	21.4233	53.7119	7.53458e-35
Solyc01g005130.2	11.7518	6.63981	0.0016021
Solyc01g005160.3	16.8967	7.17167	1.93862e-12
Solyc01g005210.3	22.0633	17.2133	2.89761e-06
Solyc01g005260.3	6.18798	3.58726	1.89862e-06
Solyc01g005300.3	10.1781	15.5049	0.00263981
Solyc01g005370.3	13.3281	4.47811	2.67956e-07
Solyc01g005390.3	2.74709	1.54741	0.0178992
Solyc01g005410.3	73.0888	14.9273	6.64204e-127
Solyc01g005430.3	8.7431	7.05309	0.0034925
Solyc01g005440.3	609.715	486.759	2.26441e-08
Solyc01g005470.3	67.3119	35.0473	1.56945e-30
Solyc01g005480.3	10.918	8.07883	3.05777e-05
Solyc01g005510.3	1.38152	0.511361	0.00245281
Solyc01g005520.3	13.5249	20.7793	0.00623581
Solyc01g005550.3	71.6123	101.976	0.000688706
Solyc01g005560.3	69.694	113.806	1.59843e-10
Solyc01g005590.2	68.8003	152.364	1.69341e-12
Solyc01g005730.3	0.824444	2.49152	8.90095e-06
Solyc01g005755.1	3.32353	1.83109	0.00188668
Solyc01g005770.3	3.01387	1.90002	0.00390262
Solyc01g005775.1	2.74676	0.599947	1.47464e-11
Solyc01g005800.3	2.0581	0.987789	0.000139636
Solyc01g005830.3	8.69381	13.9609	1.49558e-06
Solyc01g005865.1	3.19128	1.73441	0.00056758
Solyc01g005960.3	21.3264	29.0851	0.00338279
Solyc01g006100.3	13.3279	21.3168	6.31325e-07
Solyc01g006120.3	77.7208	65.4715	1.23414e-05
Solyc01g006140.3	1.26789	5.38406	6.19267e-19
Solyc01g006150.3	14.5454	19.8166	0.012433
Solyc01g006190.3	120.107	77.7008	2.4507e-18
Solyc01g006195.1	14.6678	10.0898	0.0010589
Solyc01g006210.3	3.01555	5.74973	0.000647147
Solyc01g006290.3	43.0833	77.0221	2.31935e-12
Solyc01g006320.3	40.5792	22.9228	2.33486e-08
Solyc01g006400.3	4542.68	4189.36	0.0199438
Solyc01g006450.3	18.2104	37.4464	5.21244e-20
Solyc01g006480.3	8.70534	6.93397	0.004303
Solyc01g006500.3	6.12428	4.72261	0.0114476
Solyc01g006510.3	34.8693	26.028	2.28316e-09
Solyc01g006530.2	0.517622	0.24998	0.0056467
Solyc01g006545.1	0.113798	2.18276	2.41911e-12
Solyc01g006560.3	23.1449	4.65481	3.80111e-97
Solyc01g006565.1	6.29906	2.11329	1.80606e-16
Solyc01g006575.1	0	0.458957	9.30023e-05
Solyc01g006580.3	0	0.0665897	0.015276
Solyc01g006660.2	3.62468	3.07033	0.0150968
Solyc01g006720.3	3.465	12.0272	9.17338e-47
Solyc01g006735.1	1.55101	0.175369	0.00327853
Solyc01g006740.3	2.29393	3.82299	0.0164921
Solyc01g006820.2	100.869	86.6469	0.00321291
Solyc01g006825.1	48.4367	41.2165	0.0065591
Solyc01g006830.3	22.6636	36.3444	2.42501e-08
Solyc01g006890.3	20.7718	16.3603	3.89954e-06
Solyc01g006950.3	19.0069	9.89058	4.44685e-14
Solyc01g007010.3	51.6264	33.6939	1.2991e-08
Solyc01g007020.3	93.0064	18.9823	6.21866e-73
Solyc01g007025.1	14.8268	8.35442	0.0116986
Solyc01g007030.3	181.244	47.4301	8.62694e-58
Solyc01g007040.3	138.56	41.2017	2.451e-43
Solyc01g007050.2	0.484923	0.0853557	0.00272054
Solyc01g007070.3	49.3171	44.0675	0.00255407
Solyc01g007080.3	1.64753	0.91658	0.00129411
Solyc01g007090.1	0.0362897	0	0.00523664
Solyc01g007100.3	5.39086	9.29032	1.43526e-05
Solyc01g007110.3	24.4265	10.9077	1.10681e-19
Solyc01g007120.3	25.4718	19.1448	1.19081e-05
Solyc01g007130.3	2.13861	4.83887	2.44133e-06
Solyc01g007140.3	2.76919	4.2566	6.28963e-05
Solyc01g007180.3	12.2147	10.0406	0.00154732
Solyc01g007200.2	30.0207	53.5921	9.3785e-14
Solyc01g007220.3	144.735	86.9919	2.2485e-15
Solyc01g007260.3	1.15799	2.32275	0.00432858
Solyc01g007740.3	40.9695	56.1781	0.00256973
Solyc01g007770.2	41.4312	18.9808	1.67923e-12
Solyc01g007780.3	4.29937	2.33517	1.88876e-06
Solyc01g007870.3	19.5929	28.6107	0.0481882
Solyc01g007890.2	7.40695	13.5748	6.54114e-07
Solyc01g007895.1	0.376321	0.953533	0.00661419
Solyc01g007930.3	15.9896	13.6385	0.00027772
Solyc01g007950.3	0.196335	0.047151	0.0374305
Solyc01g007955.1	28.1671	15.1759	1.08983e-29
Solyc01g007960.3	7.35965	3.60684	2.29296e-38
Solyc01g008020.3	10.2719	9.00793	0.0132898
Solyc01g008130.3	5.56558	4.7607	0.0284502
Solyc01g008140.3	10.9653	8.67786	0.00182657
Solyc01g008180.3	10.1795	16.3485	3.05462e-06
Solyc01g008220.3	12.3454	6.69057	1.3601e-14
Solyc01g008290.3	7.48705	11.3667	0.000245778
Solyc01g008340.3	9.25129	12.3896	0.0276083
Solyc01g008420.3	0.367995	1.09948	0.000553391
Solyc01g008440.3	5.32805	8.27857	0.000406709
Solyc01g008560.3	51.844	40.1465	2.12611e-08
Solyc01g008600.3	10.6055	17.5925	3.60951e-07
Solyc01g008670.3	2.41491	1.57545	8.52647e-06
Solyc01g008820.3	50.937	44.9266	0.00141721
Solyc01g008830.2	2.40334	1.21384	6.62207e-06
Solyc01g008840.3	37.8835	33.2929	0.000196949
Solyc01g008870.2	0.0295637	0	0.0404178
Solyc01g008900.3	2.293	3.72273	0.0100899
Solyc01g008910.2	1.55488	3.73748	0.00131796
Solyc01g008930.3	6.13011	12.1075	2.26441e-08
Solyc01g009070.3	6.74091	9.58359	0.0219853
Solyc01g009170.3	26.6157	38.7409	0.0015186
Solyc01g009180.3	9.80549	15.1997	6.34563e-05
Solyc01g009235.1	2.60625	4.08087	0.010776
Solyc01g009245.1	4.57245	8.66719	0.012005
Solyc01g009380.3	5.36126	7.92666	0.00167214
Solyc01g009420.3	154.738	139.95	0.0030519
Solyc01g009430.3	73.2151	62.6127	0.00041578
Solyc01g009560.1	0.0858837	0.746197	0.0120895
Solyc01g009565.1	5.68906	2.93455	0.0098448
Solyc01g009610.3	17.8293	15.7863	0.0107478
Solyc01g009680.3	0.526836	1.31982	0.000265592
Solyc01g009700.2	0.0402913	0.291013	0.00258593
Solyc01g009780.3	72.8221	59.6006	3.54995e-05
Solyc01g009820.3	18.079	14.537	6.62495e-06
Solyc01g009845.1	32.9543	43.619	0.0320961
Solyc01g009860.3	18.9044	7.10098	5.48353e-22
Solyc01g009870.3	27.6333	10.0685	5.45326e-46
Solyc01g009930.2	0.0896283	0	0.0100149
Solyc01g010000.3	2.13505	4.39262	9.25404e-05
Solyc01g010080.3	0.213475	0.0711223	0.0335467
Solyc01g010135.1	7.26773	12.8655	1.17774e-06
Solyc01g010150.3	1.11988	2.10014	0.0111327
Solyc01g010180.3	82.6655	63.1379	0.000738403
Solyc01g010200.3	86.528	185.363	5.56678e-18
Solyc01g010230.2	33.4324	61.2241	1.18155e-05
Solyc01g010310.3	8.60758	16.8801	0.000205505
Solyc01g010390.3	5.91349	4.50158	0.000386023
Solyc01g010430.3	42.2092	34.8109	0.00013914
Solyc01g010480.3	0.923283	2.03454	0.00107607
Solyc01g010520.3	10.8386	20.1009	1.20991e-15
Solyc01g010660.3	79.1817	46.7458	2.9474e-16
Solyc01g010870.3	13.9198	19.4106	0.00432792
Solyc01g010937.1	0	10.0364	4.32544e-268
Solyc01g010940.3	38.9332	32.912	4.80105e-05
Solyc01g010970.3	1.68992	2.97934	0.0120619
Solyc01g010980.2	1.0608	0	6.10802e-63
Solyc01g011350.3	7.47108	6.73673	0.0105002
Solyc01g011510.3	16.2322	15.2348	0.0179771
Solyc01g012580.1	1.18815	0	1.54756e-05
Solyc01g014103.1	0.5692	0	0.000688694
Solyc01g014230.3	7.23247	5.87565	0.000683147
Solyc01g014270.3	9.43783	7.3133	0.000425232
Solyc01g014480.3	9.66882	7.83692	0.00395323
Solyc01g014490.3	8.57363	11.7543	0.0116752
Solyc01g014840.3	4.34953	3.55201	0.0194551
Solyc01g014925.1	0.42058	0	0.000111769
Solyc01g015040.1	1.50904	0	0.000483683
Solyc01g015050.1	2.70433	0	9.1997e-08
Solyc01g015060.1	1.69685	0	9.6027e-08
Solyc01g015070.3	8.34281	0	2.96393e-42
Solyc01g015240.1	0	1.72655	1.57577e-05
Solyc01g016400.1	0	0.167008	0.000280139
Solyc01g016455.1	3.2967	5.12721	0.0258929
Solyc01g016720.2	0.360726	0	0.0261808
Solyc01g017600.3	72.251	60.9213	6.296e-05
Solyc01g017720.2	1.71661	0.375513	0.00117877
Solyc01g020190.2	1.62169	0.455405	0.0162423
Solyc01g020525.1	1.4142	2.132	0.0173673
Solyc01g021600.3	2.39928	0.348665	9.87728e-16
Solyc01g021640.3	6.6757	9.06188	0.0157084
Solyc01g021730.2	0.435707	1.42162	0.0205947
Solyc01g022740.3	3.01465	5.03885	0.00153387
Solyc01g028805.1	0.223869	0.682421	0.00370475
Solyc01g028830.3	10.4535	14.8843	0.0195135
Solyc01g028935.1	0	0.108446	0.0119325
Solyc01g044240.3	9.41302	19.0961	0.0205265
Solyc01g044520.2	7.69886	2.07184	2.07361e-17
Solyc01g049680.3	39.4412	35.5698	0.0212194
Solyc01g049685.1	31.8647	29.9814	0.0338389
Solyc01g049918.1	0.0382093	0	0.0490031
Solyc01g049920.1	8.81847	2.98356	0.00328892
Solyc01g049925.1	0.563585	1.22257	8.20545e-09
Solyc01g050047.1	0.934364	0.212462	0.00468772
Solyc01g056260.1	1.03366	0	0.00250105
Solyc01g056270.2	0.562223	0.065056	0.0341575
Solyc01g056310.3	2.03601	0.335047	2.39946e-08
Solyc01g056360.3	0.43953	0.0325063	0.0310346
Solyc01g056370.3	21.6966	0	2.14634e-285
Solyc01g056810.3	3.32434	4.68032	0.0374274
Solyc01g056850.3	6.82745	5.65095	0.00204133
Solyc01g057000.3	2.58124	1.0636	0.000136407
Solyc01g057080.1	12.6997	1.10111	6.82114e-14
Solyc01g057120.2	2.79892	0	0.00139432
Solyc01g057170.3	3.85202	2.49993	0.00045149
Solyc01g057175.1	0.888414	0.321879	0.0114751
Solyc01g057275.1	0.172555	0.53881	0.0350124
Solyc01g057460.3	16.1802	10.6376	2.06115e-06
Solyc01g057520.3	12.8521	16.9562	0.0421015
Solyc01g057570.3	7.01775	10.5652	0.000728263
Solyc01g057770.3	79.0861	67.1395	0.000145567
Solyc01g057805.1	0.0791263	0	0.00543825
Solyc01g057910.3	2.97462	0.970229	1.53281e-05
Solyc01g058010.3	20.8941	16.8062	3.8108e-05
Solyc01g058020.3	28.904	24.483	0.0326802
Solyc01g058070.1	0.841421	0	0.00197608
Solyc01g058260.3	117.461	57.6633	3.97056e-42
Solyc01g058500.3	407.047	276.911	0.00151505
Solyc01g058670.3	37.3268	74.2078	8.77388e-15
Solyc01g058720.3	43.0073	30.4099	6.63041e-06
Solyc01g059830.3	22.1379	18.9133	0.00223241
Solyc01g059880.3	31.2224	42.2186	0.0150707
Solyc01g059900.3	0.001159	0.348782	0.0201089
Solyc01g059920.3	6.02021	8.14764	0.0246296
Solyc01g059930.3	32.1673	29.5452	0.0119328
Solyc01g060140.3	26.7558	20.6756	2.91188e-08
Solyc01g060210.3	1.13777	0	0.00154732
Solyc01g060280.3	11.4259	10.0221	0.00625025
Solyc01g065540.3	28.3571	26.6567	0.0483318
Solyc01g065580.3	8.70968	12.418	0.0081418
Solyc01g065700.3	0.0696637	0.404659	0.00242529
Solyc01g065740.3	1.06322	2.14635	0.00329253
Solyc01g065840.3	8.43354	11.9572	0.0415345
Solyc01g065980.3	116.762	168.525	3.05777e-05
Solyc01g066050.3	33.8095	30.8977	0.00879646
Solyc01g066290.2	1.84213	0.201201	0.00204638
Solyc01g066360.3	0.355738	0.0429643	0.00237306
Solyc01g066380.3	0.587258	0.0731227	0.000178562
Solyc01g066420.3	0.181359	0.00987367	0.000748473
Solyc01g066430.3	272.331	256.332	0.0308344
Solyc01g066457.1	7.04975	3.83277	0.000681368
Solyc01g066520.3	25.8998	17.7754	2.7933e-14
Solyc01g066560.3	37.989	63.6838	1.32351e-09
Solyc01g066610.3	1.01133	1.64879	0.043044
Solyc01g066720.3	270.679	136.258	1.68051e-24
Solyc01g066810.3	1.5109	0.319564	3.78296e-05
Solyc01g066850.3	0.647666	1.68413	0.00445053
Solyc01g066880.3	5.91887	9.96624	0.0225819
Solyc01g066940.3	13.6264	12.2689	0.0112084
Solyc01g067000.3	78.5817	59.2613	6.86615e-06
Solyc01g067020.3	4.50742	1.52726	1.88628e-15
Solyc01g067070.3	17.4158	16.0955	0.0266454
Solyc01g067100.3	39.2563	37.1943	0.0419539
Solyc01g067120.3	19.3066	11.5577	6.88963e-07
Solyc01g067295.1	297.6	202.388	3.68414e-11
Solyc01g067340.2	1.59082	0.184796	7.79556e-13
Solyc01g067402.1	0.064405	0	0.00249987
Solyc01g067440.3	1.94058	0.598651	0.0109039
Solyc01g067480.3	9.44015	13.3335	0.00296475
Solyc01g067490.3	7.04071	11.0334	1.56154e-07
Solyc01g067560.3	8.99704	8.13139	0.00330765
Solyc01g067660.3	57.7781	50.7809	0.000575389
Solyc01g067740.3	435.798	332.581	7.67432e-10
Solyc01g067790.3	2.7161	5.12904	1.77978e-05
Solyc01g067830.3	12.3534	11.3375	0.0467816
Solyc01g067900.3	99.993	169.299	1.14901e-06
Solyc01g067930.3	44.3267	39.2798	0.0203537
Solyc01g067940.2	35.8527	29.3164	0.0215078
Solyc01g068000.3	64.551	49.2729	4.71037e-07
Solyc01g068070.3	2.69618	3.67862	0.0427627
Solyc01g068120.3	1.3345	0.311016	2.77261e-05
Solyc01g068130.3	29.0217	38.2242	0.0233864
Solyc01g068240.3	11.2105	16.645	2.77541e-05
Solyc01g068320.2	2.2097	4.75898	0.00268065
Solyc01g068340.3	1.30042	2.47406	0.000275901
Solyc01g068450.3	11.5101	8.24406	9.3257e-07
Solyc01g068460.3	9.36561	3.20811	6.93262e-10
Solyc01g068490.3	1.35095	0.429874	2.1336e-05
Solyc01g068500.3	2.00873	4.30547	1.57313e-08
Solyc01g068560.3	23.1633	33.0192	0.00146525
Solyc01g073640.3	137.759	119.523	0.00165264
Solyc01g073660.3	6.19061	4.16833	4.574e-07
Solyc01g073695.1	0	1.384	0.00230902
Solyc01g073710.2	24.7495	15.316	0.000453168
Solyc01g073750.3	38.1013	34.8471	0.00676593
Solyc01g073800.2	2.85841	1.10965	0.0114438
Solyc01g073820.3	15.4648	2.64644	1.30111e-16
Solyc01g073830.1	2.40347	0.11907	3.89366e-05
Solyc01g073840.1	1.84536	0.209451	9.67715e-08
Solyc01g073860.3	4.43586	0.17934	2.40821e-09
Solyc01g073880.2	3.37539	0.85624	0.000176946
Solyc01g073890.3	8.49282	3.17939	2.01327e-29
Solyc01g073900.3	17.6237	15.3639	0.0458059
Solyc01g073940.3	4.80176	8.05023	4.68605e-05
Solyc01g073970.3	5.73453	42.5512	3.89521e-129
Solyc01g074020.3	3.45248	5.41664	0.00290489
Solyc01g079060.3	4.84632	6.6132	0.0155882
Solyc01g079120.3	2.04012	0	2.42052e-06
Solyc01g079150.3	51.6797	95.4198	2.04136e-12
Solyc01g079200.3	51.5968	6.181	1.50011e-117
Solyc01g079240.3	40.2078	31.8043	2.23477e-06
Solyc01g079260.3	68.5042	11.3758	1.01225e-65
Solyc01g079310.3	4.62145	7.09631	0.00246332
Solyc01g079330.3	9.47148	12.5645	0.0464359
Solyc01g079350.3	20.0173	33.6106	4.99915e-10
Solyc01g079375.1	0.0478833	0	0.000265713
Solyc01g079420.3	236.26	223.321	0.0369946
Solyc01g079470.3	12.8708	32.41	0.0014957
Solyc01g079507.1	19.0865	42.1083	1.73323e-17
Solyc01g079530.3	16.7648	9.49403	6.96448e-12
Solyc01g079570.3	6.54054	2.95974	5.48406e-16
Solyc01g079590.3	108.982	95.5366	0.000771238
Solyc01g079600.3	63.4651	36.1627	2.06876e-22
Solyc01g079610.3	73.6013	46.0569	6.66097e-18
Solyc01g079620.3	10.4249	3.82282	3.91877e-19
Solyc01g079650.3	59.4093	39.231	4.76015e-07
Solyc01g079670.2	8.24093	4.71398	0.0117392
Solyc01g079780.3	20.8901	10.5734	6.62313e-19
Solyc01g079810.3	26.7262	15.6503	3.7307e-21
Solyc01g079880.3	473.179	916.683	6.09169e-12
Solyc01g079930.2	0.567896	0.0281903	4.12348e-06
Solyc01g079940.3	78.7438	18.6447	6.17882e-106
Solyc01g079960.2	0.112612	0	0.00792945
Solyc01g080010.2	27.3423	7.12029	2.14874e-30
Solyc01g080020.2	66.862	63.7348	0.0432456
Solyc01g080070.3	52.5978	86.4297	1.53903e-09
Solyc01g080100.3	9.13024	20.4395	0.00032792
Solyc01g080150.3	2.87601	11.0062	2.32355e-21
Solyc01g080220.3	4.8941	3.31965	0.0141434
Solyc01g080250.3	37.3823	35.3566	0.0216686
Solyc01g080270.3	22.3584	20.721	0.00486427
Solyc01g080363.1	0	0.0421003	0.013951
Solyc01g080460.3	11.8495	27.2296	1.42233e-27
Solyc01g080500.2	549.081	476.423	0.000197222
Solyc01g080530.3	16.5336	22.1042	0.0257811
Solyc01g080570.3	0.107158	0.00350633	0.00159072
Solyc01g080600.3	87.6635	128.617	0.00712796
Solyc01g080620.3	7.98772	3.1011	1.82014e-26
Solyc01g080640.3	81.5146	70.6776	0.000111271
Solyc01g080700.3	2.10094	3.28082	0.0469298
Solyc01g080800.3	2.86448	0.144718	5.63078e-11
Solyc01g080850.3	23.7926	20.0253	3.94821e-05
Solyc01g080870.3	0.386876	1.01625	0.00516446
Solyc01g080890.2	102.949	49.0395	1.79795e-16
Solyc01g081030.3	13.4924	18.0172	0.0119333
Solyc01g081050.3	6.7228	5.46645	0.000214651
Solyc01g081250.3	0.164212	6.09158	3.36561e-38
Solyc01g081400.3	7.7817	12.6358	0.0175682
Solyc01g081420.2	1.96621	3.14764	0.00921339
Solyc01g081440.3	7.81847	15.8485	1.58773e-12
Solyc01g081450.3	86.689	68.1276	7.10869e-06
Solyc01g081480.3	0.62109	1.16663	0.0374885
Solyc01g081540.3	18.3394	5.76965	1.28705e-64
Solyc01g081545.1	2.15236	0.840629	2.06115e-06
Solyc01g081570.3	14.9995	29.899	1.57969e-13
Solyc01g081600.3	21.6605	36.8507	0.00994635
Solyc01g086640.2	12.3086	19.657	0.000404167
Solyc01g086650.3	17.3321	8.18359	3.31032e-25
Solyc01g086680.3	4.92905	1.68034	1.19267e-07
Solyc01g086690.2	2.09255	4.90855	7.24491e-08
Solyc01g086730.3	14.3516	4.5177	4.79983e-14
Solyc01g086800.3	51.3284	33.0937	7.44936e-05
Solyc01g086820.3	271.546	255.627	0.0289449
Solyc01g086870.3	58.6008	13.7181	2.67919e-97
Solyc01g086895.1	3.71534	0	0.000219124
Solyc01g086960.3	870.777	581.195	7.61442e-12
Solyc01g087020.2	130.508	77.0825	3.15299e-12
Solyc01g087030.3	14.9879	20.3291	0.0221949
Solyc01g087080.3	9.51563	7.97058	0.0092408
Solyc01g087130.3	1.45171	0.567318	0.00288864
Solyc01g087140.3	0.552115	1.28097	0.0170487
Solyc01g087180.3	12.5225	0.87144	2.22111e-46
Solyc01g087210.3	69.6349	64.1511	0.00364683
Solyc01g087260.3	33.9627	48.0529	0.000738403
Solyc01g087320.3	3.38432	4.65151	0.0396101
Solyc01g087450.3	1.39526	1.07734	0.015244
Solyc01g087490.3	22.6516	13.8585	8.85647e-21
Solyc01g087500.3	12.1034	10.4656	0.000382632
Solyc01g087530.3	21.189	15.1196	8.24895e-12
Solyc01g087590.3	114.314	98.8511	0.0156673
Solyc01g087620.3	96.5815	60.258	3.55443e-14
Solyc01g087640.3	11.7465	16.2847	0.0203097
Solyc01g087750.3	5.97303	9.34973	0.0197491
Solyc01g087810.2	2.00877	1.08186	0.00847484
Solyc01g087850.2	19.6403	5.41397	8.39206e-48
Solyc01g087870.3	8.54732	7.80382	0.00519703
Solyc01g088005.1	17.8766	13.624	0.00711534
Solyc01g088010.1	0.378079	0.0370763	0.0174203
Solyc01g088060.3	1.32918	2.25803	0.0170915
Solyc01g088080.3	54.9063	73.7618	0.00868074
Solyc01g088100.3	41.561	63.9547	1.46802e-06
Solyc01g088150.3	13.2841	8.97144	1.7061e-09
Solyc01g088250.3	5.01136	10.8037	2.81728e-06
Solyc01g088280.2	3.55919	1.11925	5.44168e-30
Solyc01g088380.2	2.63289	4.02691	0.00783009
Solyc01g088390.3	6.04984	9.8297	0.00125513
Solyc01g088440.2	25.1118	16.7794	0.00267533
Solyc01g088470.3	14.7494	21.1952	0.0112935
Solyc01g088480.3	46.1991	38.1508	1.41055e-05
Solyc01g088505.1	38.883	53.8821	0.00283974
Solyc01g088550.3	18.9429	15.1209	0.00107814
Solyc01g088560.3	264.447	108.476	1.0005e-36
Solyc01g088580.1	15.9428	10.3154	0.0135476
Solyc01g088710.3	17.0938	10.8328	1.39506e-13
Solyc01g088800.3	10.2643	13.457	0.0379563
Solyc01g088830.2	0.116373	0	0.00267685
Solyc01g089910.3	15.8889	21.8148	0.0327878
Solyc01g090000.1	0	0.115656	0.00350504
Solyc01g090040.3	2.22368	11.1254	3.61075e-40
Solyc01g090050.3	0	0.749535	1.50341e-30
Solyc01g090060.1	0.646341	0.030003	0.000618025
Solyc01g090190.3	133.895	176.076	0.0133488
Solyc01g090200.3	30.764	20.8689	2.04386e-15
Solyc01g090230.3	19.0589	14.9324	7.42711e-09
Solyc01g090270.3	12.846	21.2104	3.11341e-08
Solyc01g090290.3	22.3293	29.9433	0.00957566
Solyc01g090340.2	12.4159	20.8863	0.0098524
Solyc01g090430.3	14.4118	5.62784	7.93363e-27
Solyc01g090450.3	11.579	16.4074	0.0187825
Solyc01g090550.3	15.893	22.2889	0.000703996
Solyc01g090670.3	10.686	14.1142	0.0228822
Solyc01g090700.3	19.3244	27.5749	0.00030244
Solyc01g090730.3	9.71767	8.62363	0.0396614
Solyc01g090760.3	23.2437	19.1818	0.0309086
Solyc01g090790.3	3.1258	5.40185	0.00523488
Solyc01g090910.3	52.6418	47.9959	0.00404284
Solyc01g090970.3	1.4528	4.82342	0.0267572
Solyc01g091000.3	9.84294	13.9455	0.0485324
Solyc01g091040.3	4.39696	8.39325	0.000135432
Solyc01g091050.3	14.3555	5.28819	6.28227e-27
Solyc01g091120.3	41.4668	56.9148	0.00133389
Solyc01g091165.1	2.77048	1.29409	0.0249817
Solyc01g091220.3	109.057	141.839	0.0466749
Solyc01g091230.3	13.8825	26.4462	2.89443e-12
Solyc01g091260.3	112.104	77.0747	1.31594e-12
Solyc01g091320.3	142.386	132.491	0.0140967
Solyc01g091340.3	7.33532	12.6513	1.28386e-06
Solyc01g091350.3	8.61332	7.82114	0.0236943
Solyc01g091360.3	23.2445	9.95191	1.97225e-27
Solyc01g091380.3	0.689931	1.14866	0.0139761
Solyc01g091450.3	2.49618	3.9121	0.020967
Solyc01g091465.1	19.132	6.89002	2.60467e-08
Solyc01g091470.3	2.88956	0.409067	1.10468e-17
Solyc01g091480.3	6.90741	9.16955	0.0355536
Solyc01g091490.3	1.21963	4.61597	4.62654e-05
Solyc01g091530.3	76.1543	142.807	2.4509e-14
Solyc01g091600.3	103.34	85.6158	6.28963e-05
Solyc01g091630.3	20.9979	19.2737	0.0402388
Solyc01g091690.3	5.4891	4.35492	0.0461251
Solyc01g091700.3	4.67209	2.8867	0.00819344
Solyc01g091750.3	21.4899	29.8942	0.00397664
Solyc01g091830.3	11.3235	3.98428	3.22468e-13
Solyc01g091910.3	26.318	12.1863	4.10507e-41
Solyc01g091920.3	1.50725	2.58245	0.00194622
Solyc01g093960.3	15.3274	32.9964	2.36546e-21
Solyc01g094010.3	74.3331	18.1187	5.28871e-109
Solyc01g094020.3	8.37541	12.4114	0.0422616
Solyc01g094040.3	80.5031	36.5788	3.5937e-41
Solyc01g094090.3	2.92383	2.26228	0.0391178
Solyc01g094237.1	7.24282	1.02657	1.83095e-50
Solyc01g094280.3	11.4575	17.6113	0.0007959
Solyc01g094290.3	13.5602	17.9952	0.0260649
Solyc01g094315.1	0.197229	0	0.000249154
Solyc01g094330.3	5.00529	3.19711	9.2903e-07
Solyc01g094360.3	1.42569	0.882528	0.0200939
Solyc01g094370.3	72.68	29.3828	3.04753e-30
Solyc01g094380.2	1.94142	0.509545	7.38295e-10
Solyc01g094400.3	0.358682	0.014634	0.00093812
Solyc01g094410.3	67.0854	92.8528	0.00100346
Solyc01g094480.3	73.0096	100.384	0.00104876
Solyc01g094500.3	1.53042	2.63237	0.0302231
Solyc01g094530.3	16.6636	15.6285	0.0226242
Solyc01g094550.3	58.1689	29.2052	1.70066e-41
Solyc01g094640.3	10.0842	4.93579	2.97628e-13
Solyc01g094700.3	52.0153	43.176	9.52067e-06
Solyc01g094720.3	13.2184	17.6909	0.0205684
Solyc01g094750.3	2.7473	1.32244	0.00609676
Solyc01g094760.3	2.89434	4.68978	0.0383749
Solyc01g094790.3	16.9568	28.7731	7.18823e-08
Solyc01g094860.3	6.83691	3.20532	8.81855e-24
Solyc01g094890.3	4.89691	12.5359	2.20579e-16
Solyc01g094920.3	129.133	107.719	0.0001309
Solyc01g094940.3	26.6731	35.4863	0.0338669
Solyc01g094960.3	9.31156	8.61674	0.0288127
Solyc01g094970.3	1.78128	5.50446	3.25112e-10
Solyc01g095030.3	14.9263	11.794	6.36923e-06
Solyc01g095070.3	57.5105	75.4386	0.0238505
Solyc01g095080.3	6.00352	0.18287	4.30957e-56
Solyc01g095100.3	49.7073	13.595	2.45562e-52
Solyc01g095140.3	2030.9	467.971	9.5906e-70
Solyc01g095150.3	1764.55	865.836	3.62224e-29
Solyc01g095170.2	5.65387	1.3348	4.21791e-08
Solyc01g095230.3	5.25602	9.01057	1.22391e-05
Solyc01g095300.3	7.01783	9.56691	0.0055303
Solyc01g095320.3	39.696	22.1826	2.18449e-20
Solyc01g095360.2	1.68204	4.14214	0.0072175
Solyc01g095370.3	10.11	14.3	0.0246137
Solyc01g095400.3	53.6763	49.9027	0.0124007
Solyc01g095450.3	1.44842	0.826571	0.0432256
Solyc01g095460.3	55.1721	48.9104	0.000828973
Solyc01g095510.3	3.04326	4.72304	0.00390416
Solyc01g095530.2	65.9013	270.422	1.58402e-22
Solyc01g095580.3	8.77383	12.5826	0.0104962
Solyc01g095590.3	14.8909	21.5506	0.00032258
Solyc01g095620.3	141.828	128.021	0.00467092
Solyc01g095700.3	13.592	5.12139	1.21861e-28
Solyc01g095900.3	3.40056	5.68881	1.09556e-05
Solyc01g095930.3	0.995895	0.16708	3.04251e-05
Solyc01g095960.3	101.286	64.5592	4.48092e-11
Solyc01g095970.3	36.4867	15.6693	4.22458e-50
Solyc01g095990.3	32.5577	29.2017	0.00293002
Solyc01g096020.3	10.526	9.22101	0.0404903
Solyc01g096030.3	10.1004	8.75105	0.0224118
Solyc01g096050.3	86.6873	38.7967	6.2286e-51
Solyc01g096070.3	2.57406	1.15252	2.17814e-06
Solyc01g096090.3	36.4337	29.7934	4.21412e-06
Solyc01g096150.3	28.7405	20.2622	2.01395e-07
Solyc01g096200.3	79.8347	31.1153	1.85273e-58
Solyc01g096260.3	72.1093	104.964	9.36943e-05
Solyc01g096320.3	10.2953	0.897399	3.01606e-35
Solyc01g096360.3	3.32757	8.45595	1.7015e-11
Solyc01g096400.3	3.04338	2.06488	0.00129795
Solyc01g096420.3	10.2288	2.00696	5.91755e-19
Solyc01g096430.3	15.7626	8.44713	0.00617797
Solyc01g096435.1	57.4512	32.372	2.49569e-21
Solyc01g096460.2	20.8303	11.3019	1.63038e-09
Solyc01g096470.3	31.1237	52.622	2.95243e-09
Solyc01g096510.2	21.2819	31.9886	0.045107
Solyc01g096540.3	12.307	9.80174	2.08327e-05
Solyc01g096550.3	15.7639	24.2227	1.65775e-06
Solyc01g096620.3	8.2764	4.98867	4.02785e-05
Solyc01g096630.3	23.0182	12.7444	1.73421e-12
Solyc01g096670.3	50.4174	37.4367	2.78517e-09
Solyc01g096700.3	116.642	154.907	0.00701125
Solyc01g096720.3	0.61683	0.0164853	4.48255e-09
Solyc01g096750.1	16.9384	33.3136	7.34716e-19
Solyc01g096800.3	9.73736	14.6936	0.000923286
Solyc01g096820.3	0.385462	0.135817	0.0175572
Solyc01g096920.3	11.4453	15.3943	0.0242158
Solyc01g096940.3	5.96215	10.481	8.0902e-07
Solyc01g096970.3	1.33098	2.6285	0.00622276
Solyc01g097040.3	11.5342	6.79258	1.43743e-14
Solyc01g097050.3	21.5265	7.07725	4.13138e-36
Solyc01g097120.3	36.6482	19.6929	1.11727e-30
Solyc01g097160.3	10.9114	9.96268	0.0243931
Solyc01g097190.3	21.6311	17.1136	1.58885e-08
Solyc01g097240.3	22.8422	9.48366	3.409e-09
Solyc01g097270.3	64.0175	24.7201	3.92812e-68
Solyc01g097290.3	137.007	82.7984	1.8599e-18
Solyc01g097330.3	26.2654	20.0299	2.16999e-08
Solyc01g097350.3	91.1097	52.351	3.70904e-25
Solyc01g097380.2	2.96956	0.485799	6.50211e-18
Solyc01g097390.3	8.32736	5.67687	1.57661e-05
Solyc01g097470.3	2.44286	0.902081	0.000368193
Solyc01g097510.3	74.3218	31.6616	1.07802e-41
Solyc01g097520.3	526.809	137.904	3.92697e-92
Solyc01g097530.2	0.606584	0.16609	0.0169129
Solyc01g097600.2	9.05426	12.0369	0.0498291
Solyc01g097770.3	16.2686	24.7189	5.97024e-06
Solyc01g097820.3	4.87713	7.47068	0.00426812
Solyc01g097860.3	4.2332	6.03233	0.0423987
Solyc01g097880.3	106.023	50.3545	3.91424e-33
Solyc01g097970.3	13.5311	31.1619	1.66076e-10
Solyc01g098080.3	3.79349	5.87068	0.0116915
Solyc01g098110.3	8.17383	15.5669	3.35128e-17
Solyc01g098170.3	5.80528	7.96064	0.038177
Solyc01g098370.1	0.16323	0.036651	0.039014
Solyc01g098410.3	13.9183	6.01033	1.04978e-24
Solyc01g098430.3	13.3683	8.8365	2.31974e-15
Solyc01g098440.2	0.552622	0.221598	0.00571448
Solyc01g098500.3	20.9176	32.0854	0.000117141
Solyc01g098520.3	4.1969	3.7211	0.0299276
Solyc01g098527.1	10.2205	4.48803	3.25794e-17
Solyc01g098540.3	7.25327	6.10811	0.0154414
Solyc01g098550.3	40.8095	53.6983	0.0296514
Solyc01g098560.3	13.6177	19.0063	0.0153807
Solyc01g098580.3	28.1494	18.9922	1.9847e-07
Solyc01g098590.3	103.664	50.1348	2.26753e-31
Solyc01g098610.3	18.4983	15.1079	6.75202e-06
Solyc01g098630.3	4.34553	5.95433	0.0381051
Solyc01g098680.2	0.027343	0	0.0441265
Solyc01g098710.3	9.62144	6.62921	1.00858e-07
Solyc01g098720.3	13.6181	4.66423	2.98078e-18
Solyc01g098740.3	19.2762	30.1131	9.52067e-06
Solyc01g098760.3	165.44	95.1695	9.78684e-26
Solyc01g098800.3	35.4012	30.3389	0.00165751
Solyc01g098810.3	17.2446	15.3246	0.0169057
Solyc01g098840.3	26.0113	15.5801	4.69815e-20
Solyc01g098910.3	223.805	126.08	9.0855e-25
Solyc01g099020.3	2.13018	4.15824	5.4914e-05
Solyc01g099090.3	19.5835	25.9289	0.0176344
Solyc01g099150.3	49.9762	19.0708	4.40513e-36
Solyc01g099160.3	5.19628	4.54258	0.0225973
Solyc01g099180.3	5.95964	4.76721	0.0372091
Solyc01g099220.3	4.66612	6.40994	0.0201996
Solyc01g099260.3	2.98162	9.37248	6.19061e-14
Solyc01g099290.3	6.44827	4.774	3.96298e-05
Solyc01g099330.3	0.564293	0.169962	0.010083
Solyc01g099340.3	6.40985	4.89991	0.00334211
Solyc01g099350.3	28.6579	26.6445	0.00777373
Solyc01g099370.3	848.659	697.286	0.000498539
Solyc01g099460.2	7.09814	4.0609	1.18579e-21
Solyc01g099560.3	0	0.0977427	0.0375719
Solyc01g099620.3	0.791217	0.252836	0.000894028
Solyc01g099650.3	1.86268	3.43245	0.00348832
Solyc01g099680.3	447.191	238.381	5.62389e-30
Solyc01g099715.1	23.396	34.6213	0.000236773
Solyc01g099780.3	13.9766	27.2795	1.23779e-07
Solyc01g099790.3	41.819	39.6774	0.0313948
Solyc01g099800.3	11.9562	5.5126	1.84202e-05
Solyc01g099810.3	42.9499	34.7784	2.21871e-06
Solyc01g099820.3	18.9818	4.56736	6.24865e-15
Solyc01g099840.3	156.626	231.852	2.62542e-05
Solyc01g099910.3	5.70148	3.16483	8.44726e-05
Solyc01g099980.3	14.7719	22.7067	1.78331e-06
Solyc01g100010.3	17.5369	11.5327	9.90153e-10
Solyc01g100030.3	94.8792	201.607	2.81813e-22
Solyc01g100040.3	137.62	116.838	0.000628316
Solyc01g100050.3	74.0373	67.8234	0.00389808
Solyc01g100080.3	10.1748	14.6519	0.0150143
Solyc01g100110.3	17.9926	24.4747	0.0155165
Solyc01g100120.3	0.072492	0.315728	0.000329022
Solyc01g100170.3	15.1204	14.2034	0.0489102
Solyc01g100180.3	6.8362	9.88238	0.0268933
Solyc01g100220.3	3.13899	6.29022	0.00353207
Solyc01g100250.3	5.48295	8.42175	0.00343809
Solyc01g100270.3	3.92718	6.54679	1.27671e-05
Solyc01g100280.3	2.92654	4.84389	0.00807655
Solyc01g100290.3	6.22452	10.0217	0.000406709
Solyc01g100320.3	136.267	194.342	0.000136906
Solyc01g100350.3	75.4087	99.2585	0.0203511
Solyc01g100370.3	23.6966	17.319	5.33384e-10
Solyc01g100440.2	0.887974	0.012633	8.0572e-18
Solyc01g100460.3	6.17835	2.51559	0.0223089
Solyc01g100490.3	0.364404	1.44594	0.00992935
Solyc01g100500.3	31.0189	40.5896	0.0366581
Solyc01g100590.3	50.1763	38.9971	4.62679e-08
Solyc01g100600.3	4.90105	7.69123	0.0284046
Solyc01g100610.3	9.69601	13.742	0.00609432
Solyc01g100660.3	52.4104	28.7229	7.67008e-17
Solyc01g100730.3	5.87644	8.05452	0.0328853
Solyc01g100770.2	74.9368	48.5275	1.8337e-08
Solyc01g100780.3	2.63066	4.4193	0.00247364
Solyc01g100810.3	16.5221	11.4663	4.79646e-14
Solyc01g100860.3	213.991	194.277	0.00561446
Solyc01g100900.3	0.426555	2.17953	0.000672204
Solyc01g100910.3	0.0650423	0.427519	0.00133543
Solyc01g100920.3	0.998137	2.4281	0.00295178
Solyc01g101030.3	2.56236	7.41256	3.71961e-20
Solyc01g101060.3	547.257	788.097	4.69251e-05
Solyc01g101090.3	27.2904	25.5242	0.0317692
Solyc01g101100.3	17.6601	25.5104	0.000133165
Solyc01g101120.3	10.326	6.15177	6.92197e-05
Solyc01g101130.3	9.39158	6.04742	4.83366e-09
Solyc01g101140.3	32.1582	29.8293	0.0102292
Solyc01g102290.3	176.676	39.7388	1.42468e-81
Solyc01g102300.3	7.03433	13.1571	3.72177e-10
Solyc01g102340.3	8.11929	4.63891	1.26391e-05
Solyc01g102350.3	38.326	20.8615	2.2955e-09
Solyc01g102410.3	49.7473	42.6229	0.000119705
Solyc01g102460.3	2.27827	3.63286	0.0140189
Solyc01g102490.3	11.3397	10.2138	0.00788276
Solyc01g102610.3	4.72843	7.16987	0.0108736
Solyc01g102700.3	11.3606	7.90666	9.27336e-09
Solyc01g102760.3	17.8235	24.1262	0.00526512
Solyc01g102800.3	15.8749	21.7114	0.00941806
Solyc01g102810.3	4.31692	6.75494	0.00119261
Solyc01g102840.3	77.5253	72.7749	0.0275669
Solyc01g102880.2	1.8903	0.918703	4.94196e-09
Solyc01g102890.3	0.120472	0	0.0441109
Solyc01g102940.3	12.6431	17.1327	0.00732441
Solyc01g102960.3	98.421	31.3096	4.43238e-25
Solyc01g102970.3	14.4821	20.6716	0.000327867
Solyc01g103010.3	15.2111	20.7411	0.00608314
Solyc01g103030.3	16.5314	3.87772	6.61073e-49
Solyc01g103050.3	36.9548	21.9637	2.10044e-24
Solyc01g103100.3	16.3491	21.7743	0.0212384
Solyc01g103220.3	150.07	117.832	2.58713e-08
Solyc01g103245.1	32.336	44.3829	0.0117187
Solyc01g103260.2	31.594	45.7478	0.0224895
Solyc01g103360.3	0.594663	1.90063	0.0231054
Solyc01g103470.2	21.9577	13.1742	5.89858e-05
Solyc01g103490.3	10.3512	7.68475	3.76932e-07
Solyc01g103500.3	9.03199	5.65451	3.78659e-07
Solyc01g103510.3	72.0647	48.1909	6.07313e-15
Solyc01g103530.3	5.08578	12.6877	3.01507e-20
Solyc01g103540.3	207.833	280.857	0.00333216
Solyc01g103590.3	471.761	409.706	0.000143941
Solyc01g103650.3	17.9249	5.5704	4.09723e-70
Solyc01g103660.3	17.4416	10.8735	1.78443e-17
Solyc01g103670.3	3.93454	16.4136	5.74051e-58
Solyc01g103690.3	7.95777	7.22682	0.0132527
Solyc01g103720.3	23.5403	30.6955	0.041233
Solyc01g103760.3	8.14196	11.3404	0.0116823
Solyc01g103785.1	8.48647	5.14225	0.000793593
Solyc01g103860.3	0.162363	0	4.08336e-08
Solyc01g103862.1	4.11558	3.61735	0.0250512
Solyc01g104015.1	20.3019	28.1488	0.0374133
Solyc01g104030.3	31.0387	55.1478	7.48694e-12
Solyc01g104050.3	15.6169	12.9929	0.000266142
Solyc01g104080.3	20.0919	17.9064	0.0102257
Solyc01g104185.1	1.85293	8.57726	0.0337594
Solyc01g104190.2	14.3629	0	1.3294e-09
Solyc01g104220.3	40.9616	55.2726	0.0168703
Solyc01g104431.1	0.749575	0.218183	0.0266304
Solyc01g104432.1	7.81057	5.75496	5.43666e-07
Solyc01g104470.3	322.567	428.801	0.00893833
Solyc01g104530.3	16.3476	14.9537	0.0162405
Solyc01g104570.3	5.58544	8.57912	0.0118122
Solyc01g104580.3	4.13983	7.45882	0.00312281
Solyc01g104650.3	21.8009	14.0233	1.46092e-09
Solyc01g104720.3	54.8448	44.8595	0.0233236
Solyc01g104725.1	1.86055	0.590031	0.000717954
Solyc01g104740.3	2.11458	0	0.00332163
Solyc01g104750.3	37.9272	22.3576	6.01576e-12
Solyc01g104770.3	1.65275	1.0213	0.00531853
Solyc01g104775.1	31.8749	22.8394	2.6731e-07
Solyc01g104920.3	41.7243	37.4422	0.00126258
Solyc01g104930.2	7.10086	4.62321	0.00184957
Solyc01g104945.1	0	0.062745	0.0461519
Solyc01g104970.3	16.0819	13.2446	2.28241e-05
Solyc01g104990.3	4.19695	6.4977	0.0114501
Solyc01g105070.3	22.9851	12.9429	1.16355e-05
Solyc01g105100.3	50.6161	36.1858	3.55051e-13
Solyc01g105120.3	63.9768	58.8363	0.00632847
Solyc01g105150.3	13.1804	12.118	0.01621
Solyc01g105160.3	10.6241	9.33393	0.00146525
Solyc01g105180.3	6.29258	4.40903	0.000215819
Solyc01g105225.1	0	0.59796	0.00015889
Solyc01g105230.3	10.7199	9.67901	0.00263268
Solyc01g105280.3	34.9053	29.0312	6.37125e-05
Solyc01g105300.3	1.05279	0.407337	0.0297403
Solyc01g105340.3	95.1483	124.193	0.0201089
Solyc01g105370.3	11.3788	7.19166	2.15752e-06
Solyc01g105410.3	502.99	344.97	6.39135e-14
Solyc01g105420.3	30.7664	40.5624	0.0212639
Solyc01g105450.3	54.4419	8.37502	3.23049e-203
Solyc01g105500.3	4.74421	16.712	5.64081e-18
Solyc01g105510.3	4.34767	6.79704	0.000107247
Solyc01g105520.3	2.56104	3.78688	0.0116584
Solyc01g105560.3	68.5747	54.6227	1.57649e-06
Solyc01g105605.1	0.156422	0	0.0282744
Solyc01g105620.3	3.45809	0.336418	4.14769e-19
Solyc01g105650.3	61.2022	3.34424	3.81505e-302
Solyc01g105660.3	139.348	244.021	4.30125e-11
Solyc01g105670.3	15.63	26.6565	6.24556e-08
Solyc01g105680.3	1.16711	2.12509	0.021089
Solyc01g105890.3	32.4283	9.65445	1.29618e-55
Solyc01g105920.3	3.16609	1.01688	1.34709e-09
Solyc01g105980.3	21.2161	28.7636	0.0105518
Solyc01g106000.3	51.4961	74.2085	0.000206134
Solyc01g106055.1	6.93237	11.0871	0.000541135
Solyc01g106080.3	15.098	20.6565	0.00713079
Solyc01g106200.2	1.80263	4.36401	1.67677e-17
Solyc01g106280.3	270.161	248.007	0.00340659
Solyc01g106310.3	16.8461	13.6893	0.0278068
Solyc01g106320.2	32.0175	22.7411	1.64326e-07
Solyc01g106330.3	18.5942	13.7576	1.52502e-10
Solyc01g106360.3	47.4586	38.9236	4.7458e-06
Solyc01g106400.3	0.418264	0.868306	0.0381422
Solyc01g106420.3	8.58914	7.925	0.0231638
Solyc01g106430.3	72.2286	100.129	0.000962197
Solyc01g106470.3	17.0938	14.0303	0.00343889
Solyc01g106500.3	28.6354	15.7343	5.49169e-20
Solyc01g106570.3	21.7882	29.0086	0.0157706
Solyc01g106630.2	0.885104	0.152577	2.09413e-05
Solyc01g106690.3	20.8482	32.4178	0.00198589
Solyc01g106790.3	8.34246	11.9555	0.0464139
Solyc01g106800.3	2.50294	1.70894	0.0435369
Solyc01g106805.1	4.34511	2.87732	0.00982135
Solyc01g106820.3	15.7656	8.73342	2.45915e-06
Solyc01g106830.3	25.5741	16.1539	0.00629113
Solyc01g106920.3	0.612457	1.32003	0.014617
Solyc01g106940.3	6.58169	8.9252	0.0284195
Solyc01g107040.3	9.18295	12.3336	0.0110493
Solyc01g107050.3	6.07114	12.3249	0.00373955
Solyc01g107060.2	4.95493	9.67057	0.0220003
Solyc01g107080.3	0.754979	1.60816	0.0169828
Solyc01g107100.3	27.137	21.0237	0.0214837
Solyc01g107130.3	51.5291	44.5949	0.000203534
Solyc01g107160.3	21.4231	29.2611	0.0078736
Solyc01g107170.2	83.6328	64.2555	3.6239e-06
Solyc01g107220.2	0.176977	0	0.0031742
Solyc01g107240.3	6.95477	4.95747	0.000913041
Solyc01g107250.3	87.9015	50.9559	8.69196e-23
Solyc01g107270.3	0.593037	1.27787	0.030916
Solyc01g107290.3	84.6302	127.354	0.000151199
Solyc01g107300.3	20.3567	16.2146	6.55482e-05
Solyc01g107320.3	1.69369	3.19644	0.0207841
Solyc01g107330.3	34.6674	47.338	0.011944
Solyc01g107340.3	103.132	155.902	6.30586e-05
Solyc01g107390.3	51.641	8.1161	7.00205e-113
Solyc01g107460.2	0.157076	1.88216	3.57088e-07
Solyc01g107510.3	11.6719	10.6141	0.00599372
Solyc01g107590.3	30.9513	63.3037	4.82267e-23
Solyc01g107610.3	27.6914	25.1407	0.013747
Solyc01g107670.2	12.464	37.69	1.51785e-23
Solyc01g107730.3	10.4421	16.8408	0.00158049
Solyc01g107740.3	18.3242	13.0195	4.47002e-09
Solyc01g107780.3	17.9166	1.31353	7.20603e-92
Solyc01g107790.2	2.92411	1.37725	0.00809603
Solyc01g107800.3	52.4277	40.5332	0.000707591
Solyc01g107810.3	61.6513	15.1069	5.56754e-77
Solyc01g107830.3	2.35637	0.191301	7.48685e-10
Solyc01g107857.1	2.02977	0.180214	2.06932e-05
Solyc01g107860.3	46.1097	29.2684	4.27246e-17
Solyc01g107880.3	34.3901	30.7811	0.00410001
Solyc01g107900.3	15.7717	6.95262	2.31574e-29
Solyc01g107910.3	8.33028	18.0409	4.12617e-05
Solyc01g107990.3	3.96593	3.19791	0.0498656
Solyc01g108020.3	105.847	95.1815	0.0016499
Solyc01g108050.3	7.11891	5.03406	0.0379752
Solyc01g108087.1	59.4437	52.2369	0.00100273
Solyc01g108130.3	13.8958	12.7285	0.0284033
Solyc01g108200.3	11.3911	8.38955	0.000119305
Solyc01g108210.3	7.53513	4.47211	2.81321e-07
Solyc01g108220.3	4.07229	1.24322	2.26058e-15
Solyc01g108230.3	22.8529	18.3646	3.12199e-06
Solyc01g108240.3	214.595	142.774	7.68376e-08
Solyc01g108250.3	60.2732	15.6832	2.39017e-29
Solyc01g108260.3	51.0201	37.5487	2.03986e-07
Solyc01g108340.3	22.4699	39.6394	3.92109e-10
Solyc01g108360.3	0.25349	0	0.0115292
Solyc01g108390.3	31.5914	18.1259	1.65429e-05
Solyc01g108400.3	7.33379	6.12463	0.000948053
Solyc01g108440.2	8.13819	3.84877	1.45757e-05
Solyc01g108500.3	304.977	245.224	1.78688e-07
Solyc01g108600.3	16.1626	21.9633	0.00543424
Solyc01g108620.3	9.60175	7.78484	0.000801463
Solyc01g108630.3	1.48762	5.9443	5.54701e-10
Solyc01g108780.3	1.0515	0.570351	0.000219992
Solyc01g108840.3	8.21694	12.6542	1.13524e-06
Solyc01g108880.3	6.5434	3.6242	3.03433e-05
Solyc01g108910.3	24.2393	20.023	0.000462448
Solyc01g108930.3	21.6097	32.4152	0.0201441
Solyc01g108970.3	1.46109	3.25416	0.0163277
Solyc01g108975.1	0.17557	0.940969	5.66231e-08
Solyc01g108977.1	0.152727	0.677088	0.00170252
Solyc01g109010.3	0.509584	2.12945	5.95347e-10
Solyc01g109040.3	25.5029	42.7913	0.0152082
Solyc01g109120.3	20.1201	8.96053	7.4414e-21
Solyc01g109140.3	0.411647	0.050496	0.00130098
Solyc01g109150.3	15.7093	27.7623	1.41128e-07
Solyc01g109170.3	3.40401	2.08474	0.000124277
Solyc01g109180.3	10.5762	5.31663	6.61836e-24
Solyc01g109210.2	25.3225	36.6664	0.00520613
Solyc01g109270.3	0.0704537	0.317735	0.00285571
Solyc01g109290.3	13.0591	18.4911	0.0124803
Solyc01g109350.3	26.8005	34.8284	0.0363965
Solyc01g109380.3	19.84	29.823	0.0192999
Solyc01g109390.3	27.9586	5.92738	7.52352e-13
Solyc01g109430.3	4.03252	6.74342	0.0110616
Solyc01g109470.3	0.027053	0.697698	5.01361e-05
Solyc01g109480.3	0.812321	2.89987	0.00394659
Solyc01g109500.3	0.607253	2.54454	0.000346048
Solyc01g109520.3	115.613	92.902	4.62489e-07
Solyc01g109570.3	78.6465	54.3019	1.49486e-14
Solyc01g109690.1	0	2.19198	2.30653e-05
Solyc01g109700.3	19.1014	25.9916	0.0170817
Solyc01g109710.3	372.999	94.3919	6.82546e-81
Solyc01g109720.3	8.42459	1.84181	4.54786e-19
Solyc01g109790.3	12.3563	21.7252	6.88076e-11
Solyc01g109800.2	1.45365	3.82432	0.00796119
Solyc01g109860.3	4.72572	3.80432	0.0171154
Solyc01g109870.3	72.5508	65.5109	0.00167278
Solyc01g109880.3	270.918	644.152	8.95944e-33
Solyc01g109890.3	39.7577	32.2856	3.65321e-05
Solyc01g109910.3	22.1394	18.2845	0.000386023
Solyc01g109920.2	11.5491	2.88648	9.65007e-14
Solyc01g109930.3	6.01567	9.68928	5.01953e-05
Solyc01g110000.3	6.64424	5.63679	0.0210827
Solyc01g110020.3	16.3802	21.5193	0.0276915
Solyc01g110030.3	8.22836	6.94051	0.000596249
Solyc01g110050.2	4.68589	7.05717	0.00325287
Solyc01g110130.3	30.5553	53.7183	1.47827e-08
Solyc01g110160.3	1.21309	2.21642	0.00434894
Solyc01g110280.3	4.70492	6.95847	0.00517353
Solyc01g110290.3	63.4753	56.3912	0.00042694
Solyc01g110310.3	95.6332	88.4341	0.0189714
Solyc01g110360.3	58.4982	88.996	0.0038203
Solyc01g110370.3	10.4949	17.2538	7.0418e-06
Solyc01g110430.3	601.412	532.871	0.00117469
Solyc01g110440.3	471.56	382.503	1.20737e-05
Solyc01g110450.3	24.7528	33.3815	0.0100585
Solyc01g110480.3	111.006	94.1533	3.30088e-05
Solyc01g110510.3	21.5226	34.9037	1.06262e-06
Solyc01g110590.3	1.10207	2.34108	0.000268307
Solyc01g110820.3	6.85357	10.3777	0.00249036
Solyc01g110990.2	14.5594	11.8466	0.000505271
Solyc01g111040.3	22.0768	19.8542	0.0267362
Solyc01g111075.1	0.448541	265.73	4.70247e-05
Solyc01g111100.3	11.5852	19.9783	8.13568e-07
Solyc01g111110.3	27.7322	46.1064	0.0158026
Solyc01g111145.1	186.249	107.624	2.13818e-24
Solyc01g111170.3	2001.22	2625.88	0.0165915
Solyc01g111200.3	64.386	55.6542	0.000627882
Solyc01g111220.3	2.64596	5.23612	9.09986e-06
Solyc01g111230.3	0.375458	1.5406	0.0408572
Solyc01g111240.3	35.1623	32.1858	0.00826482
Solyc01g111250.3	2.71154	0.133726	7.08421e-12
Solyc01g111260.2	31.383	18.6145	1.38917e-10
Solyc01g111270.3	6.78722	14.9387	9.67357e-10
Solyc01g111275.1	90.7109	132.713	7.25817e-06
Solyc01g111310.3	11.7146	20.508	4.3074e-08
Solyc01g111330.3	13.4372	18.5906	0.00205601
Solyc01g111350.3	47.19	72.7192	3.90299e-05
Solyc01g111360.3	20.9879	29.2457	0.0016152
Solyc01g111380.3	37.5767	60.2231	6.93279e-05
Solyc01g111400.3	19.6935	32.1804	3.26732e-06
Solyc01g111410.3	8.93759	13.7579	0.000140955
Solyc01g111430.2	10.0241	4.76633	1.40199e-10
Solyc01g111440.3	306.276	130.916	1.03287e-39
Solyc01g111500.3	13.821	32.4196	1.27351e-12
Solyc01g111520.3	85.7367	67.7292	4.7653e-08
Solyc01g111550.3	2.93722	6.04769	1.31278e-05
Solyc01g111570.3	11.229	5.0632	5.93909e-22
Solyc01g111590.3	9.84207	17.4459	1.68138e-07
Solyc01g111610.3	13.5239	4.43112	2.96302e-17
Solyc01g111620.3	18.3777	15.9977	0.00289784
Solyc01g111660.3	74.896	104.776	0.00809603
Solyc01g111730.3	43.8319	58.2746	0.0134233
Solyc01g111820.2	6.63862	0.379861	3.11399e-12
Solyc01g111830.3	86.3244	136.586	1.19074e-06
Solyc01g111840.3	2.87327	5.86768	3.86881e-10
Solyc01g111880.3	5.29445	3.94141	8.177e-05
Solyc01g111950.3	2.10183	1.41665	0.0334132
Solyc01g111960.3	0.0980673	0.502519	0.00710393
Solyc01g111990.3	5.15701	7.32297	0.00871612
Solyc01g112040.2	63.4115	23.1805	8.72982e-30
Solyc01g112050.3	35.732	14.4027	1.9311e-55
Solyc01g112070.3	4.91825	3.77988	0.0180158
Solyc01g112080.3	82.2758	54.4169	5.08896e-12
Solyc01g112100.3	4.73253	7.505	0.0240237
Solyc01g112160.3	6.38009	9.91063	0.000667738
Solyc01g112210.3	10.2103	14.8615	0.0023724
Solyc01g112220.3	13.2281	6.67352	1.15101e-11
Solyc02g005070.2	0	0.238748	1.60547e-07
Solyc02g005200.3	20.3638	18.4209	0.0309398
Solyc02g005513.1	0	0.111268	3.48399e-06
Solyc02g014030.2	6.83016	4.57469	0.00036923
Solyc02g014037.1	0	1.67426	7.40196e-53
Solyc02g014350.3	6.00075	8.18162	0.0459358
Solyc02g014360.3	4.19497	7.07865	0.00236697
Solyc02g014380.3	21.4007	28.3513	0.0157803
Solyc02g014460.3	3.05071	5.76032	0.000175521
Solyc02g014740.2	1.34934	3.5632	0.0427701
Solyc02g014750.1	0	4.43713	6.62498e-16
Solyc02g014770.3	7.98635	10.6572	0.0244875
Solyc02g020890.3	51.193	32.8616	5.81674e-18
Solyc02g020910.3	12.7708	16.5873	0.0289488
Solyc02g020940.3	24.215	40.3977	0.00138154
Solyc02g021220.1	1.46415	3.21234	0.00258593
Solyc02g021340.3	4.73329	6.95292	0.00992935
Solyc02g021440.3	59.6839	57.1917	0.0353704
Solyc02g021480.3	6.53229	9.09502	0.0022308
Solyc02g021620.3	4.97848	4.57136	0.0329
Solyc02g021650.3	16.4142	21.7944	0.0155882
Solyc02g021680.3	4.62004	2.57951	7.90601e-05
Solyc02g021760.3	7.35794	9.99935	0.0232547
Solyc02g022850.1	17.3677	5.40775	4.4933e-25
Solyc02g022880.1	0	0.897875	0.000599289
Solyc02g023950.3	2.19452	3.61403	0.026398
Solyc02g023970.3	68.7322	89.4204	0.0298998
Solyc02g024065.1	0.0745313	0	0.0474735
Solyc02g030170.3	317.772	417.764	0.0168875
Solyc02g030275.1	0	0.098239	0.000576082
Solyc02g030480.3	5.66871	3.33591	6.70267e-06
Solyc02g030505.1	0.515351	0.113339	0.000260628
Solyc02g031700.2	0	0.135344	8.9556e-05
Solyc02g031790.2	1.28188	0.763305	0.0267559
Solyc02g031840.3	7.48221	10.8829	0.000261991
Solyc02g031990.1	5.37382	1.3783	0.000205201
Solyc02g032330.3	8.58728	12.1017	0.00109839
Solyc02g032360.3	0.702921	0.19621	0.0415639
Solyc02g032450.3	7.72148	10.7591	0.00500296
Solyc02g032480.2	2.95284	4.66813	0.00151823
Solyc02g032510.3	25.4984	38.2832	0.000127141
Solyc02g032850.3	12.158	11.0165	0.00425184
Solyc02g032860.3	20.1591	35.7732	2.6955e-08
Solyc02g032910.2	15.755	11.0158	0.0288583
Solyc02g032940.3	5.52882	4.63502	0.0247998
Solyc02g032950.3	8.96643	3.34869	9.49875e-14
Solyc02g033030.3	0.332849	1.06929	0.00523664
Solyc02g033040.2	0.704201	1.68649	0.0484048
Solyc02g036370.3	10.8405	5.02339	6.84484e-14
Solyc02g036380.3	14.0336	12.6288	0.0166852
Solyc02g036470.3	5.42225	7.49145	0.0283283
Solyc02g036480.1	64.6839	29.5759	4.2199e-20
Solyc02g037495.1	10.1327	6.73356	0.00123144
Solyc02g037510.3	14.4428	13.8018	0.0490267
Solyc02g037530.3	28.7761	41.1839	7.48651e-05
Solyc02g037540.2	0.242451	0.01288	3.97777e-05
Solyc02g037550.3	24.7716	41.7739	8.56262e-05
Solyc02g038690.1	15.9443	28.0566	0.0257337
Solyc02g038760.3	18.0272	24.8932	0.00759001
Solyc02g050180.3	5.17739	7.95688	8.62944e-07
Solyc02g050187.1	0	0.0338483	0.0397158
Solyc02g050280.3	4.2751	6.16925	0.0114878
Solyc02g050283.1	0.0151267	0	0.0189077
Solyc02g055370.3	0.5361	3.88504	1.76094e-05
Solyc02g061770.3	512.724	350.607	0.0275225
Solyc02g061980.3	16.8618	23.4611	0.0046149
Solyc02g062100.3	48.0204	41.3936	0.000245212
Solyc02g062140.2	7.086	5.24896	0.00764867
Solyc02g062240.3	27.2213	43.2799	2.21579e-07
Solyc02g062300.3	1.1987	0.727894	0.0311764
Solyc02g062330.2	0.566357	1.10732	0.0313408
Solyc02g062340.3	38.3504	69.5177	2.35247e-05
Solyc02g062355.1	4.74636	0.268336	8.73255e-09
Solyc02g062370.3	20.5066	9.81883	1.77248e-36
Solyc02g062375.1	59.6746	24.1806	9.18639e-59
Solyc02g062390.3	3.5505	0.442765	4.2e-13
Solyc02g062430.3	4.69041	7.78074	2.26262e-07
Solyc02g062460.3	94.4456	84.1028	0.0193551
Solyc02g062463.1	151.378	133.404	0.000950314
Solyc02g062530.3	32.0726	47.056	0.00236565
Solyc02g062550.3	93.6514	18.7066	9.73994e-125
Solyc02g062610.3	5.20662	11.2814	2.4518e-07
Solyc02g062690.3	12.1437	18.3962	0.0373119
Solyc02g062890.2	0.113373	0	0.000541901
Solyc02g062930.3	17.5589	12.629	8.64112e-08
Solyc02g062950.3	15.2447	14.2684	0.0201996
Solyc02g063000.3	2.0977	4.50103	0.00522641
Solyc02g063020.2	6.26968	3.57511	3.11738e-05
Solyc02g063030.3	22.7101	36.4022	1.3504e-05
Solyc02g063060.3	10.6548	14.6406	0.0172088
Solyc02g063090.3	20.0604	27.6632	0.00250587
Solyc02g063170.3	10.9289	19.9401	1.12309e-05
Solyc02g063250.3	15.1621	1.65767	1.20132e-56
Solyc02g063330.3	3.70236	5.68447	0.0339538
Solyc02g063360.3	5.8451	4.7803	0.0128242
Solyc02g063410.3	1.65736	3.63203	0.00893827
Solyc02g063420.3	3.81557	14.9526	2.63302e-10
Solyc02g063430.3	46.6211	15.1457	9.63966e-63
Solyc02g063480.2	0.694456	0.178771	0.00302782
Solyc02g063490.3	9.74631	13.3079	0.0327028
Solyc02g063540.2	0.725919	0.197763	0.000388601
Solyc02g063541.1	1.70296	0.475764	7.51555e-05
Solyc02g064680.3	295.433	252.376	7.46103e-05
Solyc02g064690.3	5.12724	3.77296	0.00791973
Solyc02g064720.3	11.6997	28.3557	2.25263e-29
Solyc02g064750.3	30.3538	22.2618	5.28038e-11
Solyc02g064760.2	0.883097	0.0912047	0.00101687
Solyc02g064800.3	3.43777	5.6977	0.000231234
Solyc02g064830.3	65.5943	29.2599	3.00075e-33
Solyc02g064940.1	7.50673	13.5669	0.0120175
Solyc02g064960.3	3.56376	7.48218	3.29203e-07
Solyc02g064970.3	0.335331	0.0793457	0.0327939
Solyc02g065010.1	7.49371	3.25905	0.0153895
Solyc02g065070.3	14.1589	20.2813	0.00143901
Solyc02g065110.3	3.5883	5.17635	0.0346896
Solyc02g065180.3	6.10359	8.61234	0.0145342
Solyc02g065220.3	0.692944	1.35368	0.0355434
Solyc02g065250.2	5.08901	3.38656	0.0158193
Solyc02g065360.3	4.19951	6.07362	0.00720656
Solyc02g065380.3	106.427	70.6214	1.29386e-13
Solyc02g065420.3	7.03883	13.0267	6.92412e-07
Solyc02g065470.1	138.088	64.4611	2.91397e-18
Solyc02g065480.2	2.74403	1.44514	0.0022196
Solyc02g065530.3	1.21384	0.599514	0.0308005
Solyc02g065550.3	32.2679	23.2289	0.00921558
Solyc02g065555.1	48.5173	34.3316	4.92003e-06
Solyc02g065570.1	114.209	199.429	0.000290437
Solyc02g065610.3	3.08973	1.77049	5.5413e-10
Solyc02g065640.3	0.754635	0.0281517	0.000367133
Solyc02g065650.1	9.12223	6.70323	0.0310639
Solyc02g065720.3	10.0961	7.80533	1.23443e-05
Solyc02g065770.3	56.9914	49.8505	0.00154575
Solyc02g065800.2	0.738379	0.397843	0.0183947
Solyc02g066800.2	31.0163	15.0817	3.02464e-07
Solyc02g066830.3	5.57179	7.67622	0.0433553
Solyc02g067095.1	24.5166	37.1378	7.68281e-05
Solyc02g067120.3	42.6696	32.0681	8.79734e-07
Solyc02g067340.3	20.5848	16.567	0.00085589
Solyc02g067370.3	28.5894	40.738	0.000349077
Solyc02g067380.3	1.3586	0.54937	0.0210131
Solyc02g067440.3	30.5645	21.5764	1.22634e-10
Solyc02g067450.3	0.45274	0.0708537	0.000134852
Solyc02g067530.3	54.3034	34.1588	4.47849e-18
Solyc02g067580.3	115.685	107.084	0.0172857
Solyc02g067600.1	4.54794	1.05503	0.00728447
Solyc02g067660.3	24.7516	44.7249	2.05209e-10
Solyc02g067680.1	22.8498	10.7909	8.23768e-12
Solyc02g067760.3	221.175	312.018	0.00128966
Solyc02g067780.3	1.90544	1.31786	0.0364777
Solyc02g067800.3	2.50237	1.89078	0.00599372
Solyc02g067840.3	34.7591	27.9892	4.56328e-06
Solyc02g067860.3	26.2998	24.3982	0.0200151
Solyc02g067890.3	17.1933	31.6069	7.79604e-14
Solyc02g067900.3	12.6494	9.90387	2.99223e-06
Solyc02g067925.1	5.09732	3.7522	7.30342e-08
Solyc02g068010.3	34.5424	21.68	3.65414e-13
Solyc02g068040.3	13.9146	6.49044	5.72875e-31
Solyc02g068070.3	13.3241	12.165	0.0453287
Solyc02g068080.3	17.4459	9.67909	6.74992e-17
Solyc02g068120.3	13.1334	6.18365	2.60341e-20
Solyc02g068240.3	18.5943	16.4836	0.0107906
Solyc02g068280.3	4.33941	7.59617	3.61762e-07
Solyc02g068290.2	11.5251	8.1697	8.48855e-08
Solyc02g068330.2	1.98663	0.229571	1.19073e-10
Solyc02g068370.3	14.6695	13.073	0.0152113
Solyc02g068380.3	34.435	28.614	2.3754e-06
Solyc02g068400.3	11.9894	24.0383	2.33743e-09
Solyc02g068410.2	0	0.030216	0.00484915
Solyc02g068430.3	176.846	83.3424	1.31885e-36
Solyc02g068460.1	0.92518	0.209672	0.035558
Solyc02g068490.3	12.0312	10.0852	0.000237764
Solyc02g068510.2	0.639083	1.30753	0.0476559
Solyc02g068550.2	3.53626	2.6994	0.000684517
Solyc02g068660.2	3.07396	0.969889	3.30928e-08
Solyc02g068670.2	14.5279	4.92841	1.14778e-35
Solyc02g068680.1	137.313	40.7158	5.48463e-62
Solyc02g068740.3	48.0216	66.4235	0.0017006
Solyc02g068877.1	5.54943	1.50323	4.38162e-07
Solyc02g068900.3	17.1853	24.4764	0.00131796
Solyc02g068910.3	6.21164	8.76938	0.0157617
Solyc02g068990.3	14.2475	23.6314	1.54067e-09
Solyc02g069060.3	3.81704	0.886953	4.44935e-60
Solyc02g069100.3	134.478	106.263	9.06853e-09
Solyc02g069110.3	165.72	110.957	2.58156e-16
Solyc02g069140.2	1.33965	2.26435	0.00827455
Solyc02g069200.2	18.385	41.9421	4.17204e-25
Solyc02g069230.3	8.19552	12.1	0.000297036
Solyc02g069240.1	2.26956	4.90967	0.00733223
Solyc02g069310.3	31.4671	14.3105	1.62136e-43
Solyc02g069370.3	67.4888	52.7699	1.18639e-08
Solyc02g069380.3	9.73848	8.86076	0.0303524
Solyc02g069390.2	0.958016	2.14181	0.00831123
Solyc02g069450.3	14.3444	23.4444	0.0433577
Solyc02g069540.2	0.131179	0.365842	0.00428574
Solyc02g069580.3	36.6045	20.6684	5.93009e-29
Solyc02g069720.3	40.5772	36.1277	0.00112274
Solyc02g069750.2	5.15046	4.2424	0.00216263
Solyc02g069800.1	124.902	48.3457	2.01566e-31
Solyc02g069810.2	0.718281	1.20737	0.0115753
Solyc02g069820.3	14.5157	19.831	0.0215995
Solyc02g069965.1	1.65356	3.88873	0.000657353
Solyc02g069970.3	1.33613	2.77122	0.00198833
Solyc02g070000.3	6.58042	12.0293	1.1475e-10
Solyc02g070020.1	3.71257	1.04604	1.2774e-07
Solyc02g070040.1	152.861	215.986	0.00558704
Solyc02g070050.3	22.4926	32.3249	0.000538665
Solyc02g070280.3	19.716	13.8827	6.1699e-08
Solyc02g070300.3	4.5972	6.55291	0.00831709
Solyc02g070500.1	217.4	202.778	0.0327028
Solyc02g070530.3	9.16151	4.83959	1.80741e-09
Solyc02g070540.3	66.788	87.6124	0.0418964
Solyc02g070580.1	15.6557	10.2317	0.000345789
Solyc02g070620.3	0.906398	2.15188	0.0103179
Solyc02g070630.3	39.7581	34.3527	0.00040317
Solyc02g070680.3	14.0307	12.335	0.00699293
Solyc02g070770.3	35.4936	57.7404	2.38231e-08
Solyc02g070780.3	36.8414	55.2486	0.000130432
Solyc02g070910.2	15.1855	6.58017	8.34401e-50
Solyc02g070935.1	46.3772	85.0113	0.00162491
Solyc02g071020.3	111.114	175.028	0.0119039
Solyc02g071120.3	11.9981	10.6859	0.0043924
Solyc02g071130.3	3.47849	0.110114	1.5699e-13
Solyc02g071210.3	7.14422	10.0274	0.0145839
Solyc02g071220.3	36.153	32.0355	0.0196946
Solyc02g071250.3	16.9361	13.9469	9.5057e-06
Solyc02g071260.3	5.26848	7.83728	0.00346978
Solyc02g071270.2	7.68482	10.5935	0.0332459
Solyc02g071280.3	2.89559	4.06346	0.0479122
Solyc02g071320.3	22.7165	29.7899	0.0407373
Solyc02g071360.3	3.99106	2.97985	3.27211e-06
Solyc02g071450.3	11.8237	16.7902	0.0312117
Solyc02g071490.3	1.21801	2.54635	9.5665e-06
Solyc02g071530.2	1.54252	2.40912	0.0241515
Solyc02g071610.3	223.673	44.8736	1.16452e-158
Solyc02g071640.2	4.39673	1.71096	8.85896e-19
Solyc02g071700.3	51.932	34.7212	1.49731e-11
Solyc02g071720.3	10.6637	7.25894	4.60124e-11
Solyc02g071730.3	39.1031	63.6829	2.79242e-10
Solyc02g071740.3	42.0387	28.6721	1.67265e-13
Solyc02g071780.3	55.2707	37.8956	5.83019e-12
Solyc02g071810.3	6.53964	3.57284	5.91711e-09
Solyc02g071815.1	2.1833	1.3102	0.0204075
Solyc02g071920.3	9.96537	3.31174	1.34214e-36
Solyc02g071970.1	4.07559	0.548753	1.67779e-06
Solyc02g071990.3	20.2799	14.8748	2.07493e-09
Solyc02g072080.1	87.8762	74.5747	0.000423766
Solyc02g072090.2	5.4307	8.38155	8.56262e-05
Solyc02g072105.1	8.94301	12.4455	0.01211
Solyc02g072130.3	247.554	180.705	9.73047e-13
Solyc02g072140.1	13.0519	24.3377	0.000382158
Solyc02g072150.3	36.0883	19.8248	5.05618e-31
Solyc02g072160.3	10.4549	14.1904	0.0211843
Solyc02g072190.3	0.909789	0.203413	0.00178424
Solyc02g072270.3	5.1987	3.74619	0.00934382
Solyc02g072300.3	116.426	100.745	9.64578e-05
Solyc02g072305.1	76.9535	61.6887	6.21762e-06
Solyc02g072393.1	0.238518	0.0553043	0.00137446
Solyc02g072530.2	15.9954	12.8241	5.23223e-05
Solyc02g073574.1	5.34215	7.91815	0.0260649
Solyc02g076660.3	4.48409	3.2137	0.000185382
Solyc02g076670.3	5.25434	0.884042	7.91048e-33
Solyc02g076760.3	24.0906	19.6354	1.21812e-05
Solyc02g076930.2	4.60666	1.09324	4.28074e-15
Solyc02g077040.3	14.4218	12.714	0.0433424
Solyc02g077090.3	16.8912	25.0425	9.27135e-05
Solyc02g077110.3	7.77492	4.18401	2.67187e-14
Solyc02g077160.3	2.00657	3.25965	0.0145834
Solyc02g077190.2	1.16804	2.02947	6.50063e-05
Solyc02g077220.3	24.1499	33.1967	0.0123152
Solyc02g077240.3	11.4129	9.55519	0.00809322
Solyc02g077290.2	0.698323	0.0980317	3.68202e-09
Solyc02g077330.3	117.719	47.2417	1.21905e-59
Solyc02g077370.1	43.1107	19.0542	2.06219e-10
Solyc02g077430.3	16.4332	6.35033	8.95243e-13
Solyc02g077470.3	27.6841	19.1378	6.3195e-08
Solyc02g077630.3	11.8924	19.1484	6.23549e-06
Solyc02g077670.3	45.4403	31.536	2.87699e-10
Solyc02g077710.1	182.385	165.112	0.031884
Solyc02g077770.3	15.2898	11.9179	0.0442017
Solyc02g077780.3	34.0785	11.0374	2.69514e-75
Solyc02g077840.1	59.4754	38.5377	5.15894e-05
Solyc02g077880.3	318.83	279.137	0.00476638
Solyc02g077920.3	4.21297	9.1473	7.03744e-06
Solyc02g077950.2	3.47886	5.67757	0.0322312
Solyc02g077980.2	2.18886	0.994201	0.0426927
Solyc02g078040.3	172.3	136.959	0.00108538
Solyc02g078050.3	893.311	621.227	0.00586364
Solyc02g078100.3	1600.13	1034.9	0.00921173
Solyc02g078130.3	6.03242	2.47848	1.68413e-07
Solyc02g078140.3	7.79102	6.51188	0.00358137
Solyc02g078190.3	0.193193	0	0.000452359
Solyc02g078210.3	14.1188	22.2043	1.8885e-07
Solyc02g078270.3	6.95232	11.2854	1.39204e-05
Solyc02g078320.2	19.3822	15.7192	0.00116627
Solyc02g078360.3	21.1382	28.0117	0.023273
Solyc02g078450.3	9.40111	14.7978	0.00181011
Solyc02g078470.3	5.99462	5.06254	0.0433078
Solyc02g078480.3	80.6772	47.586	1.12693e-18
Solyc02g078530.3	10.6304	2.50372	3.40621e-39
Solyc02g078540.3	115.388	104.752	0.0039533
Solyc02g078590.1	7.41682	14.1392	0.000783503
Solyc02g078630.2	9.68716	14.0585	0.00937253
Solyc02g078670.3	17.6623	28.8611	2.09326e-09
Solyc02g078690.2	2.9136	5.33799	0.00120648
Solyc02g078740.3	1.06849	1.78615	0.0345328
Solyc02g078750.3	2.9108	5.20849	2.41141e-05
Solyc02g078760.1	56.0735	28.6438	1.62598e-13
Solyc02g078780.3	12.5457	16.7363	0.0264072
Solyc02g078810.3	5.48649	3.82125	0.000277493
Solyc02g078850.1	128.612	194.077	0.00213911
Solyc02g078940.3	29.0432	37.666	0.0387465
Solyc02g079030.3	4.02715	2.96083	0.000278093
Solyc02g079040.3	52.5917	45.1646	0.000176999
Solyc02g079110.3	5.9212	9.48343	0.000687896
Solyc02g079150.2	0.820048	0.160525	0.00127474
Solyc02g079170.3	32.8559	9.93366	7.62476e-86
Solyc02g079180.1	8.4255	18.2925	7.43335e-06
Solyc02g079210.3	7.04193	10.6275	0.00133543
Solyc02g079220.3	40.1286	12.1379	7.16489e-63
Solyc02g079230.3	19.9987	11.2646	8.04153e-20
Solyc02g079280.3	6.26265	0.288599	1.55781e-36
Solyc02g079350.3	7.98023	10.9619	0.0208709
Solyc02g079390.3	4.34514	2.82118	0.0059392
Solyc02g079500.3	43.2829	19.0694	1.59394e-24
Solyc02g079520.2	30.4791	48.955	0.00428672
Solyc02g079533.1	1.49246	0.192581	7.18539e-07
Solyc02g079570.3	10.7991	7.3208	1.16968e-06
Solyc02g079590.3	37.8163	18.2907	6.0934e-43
Solyc02g079740.1	31.8497	24.2379	0.000298481
Solyc02g079750.3	43.0619	26.4845	5.27704e-14
Solyc02g079760.3	18.1399	8.61717	1.36405e-16
Solyc02g079780.1	9.72207	15.997	0.036037
Solyc02g079790.3	3.42717	6.48994	0.0372506
Solyc02g079850.3	5.94094	4.9909	0.00827123
Solyc02g079880.3	26.6854	22.5986	6.99757e-05
Solyc02g079890.2	1.1769	0.0981993	3.18527e-12
Solyc02g079895.1	0.708179	0.0379677	0.0166815
Solyc02g079930.3	48.0759	26.4647	1.51726e-25
Solyc02g079970.3	90.0349	81.2106	0.00389195
Solyc02g080050.2	5.92011	4.6913	3.66049e-07
Solyc02g080120.2	97.0905	6.83725	1.41476e-304
Solyc02g080130.3	51.3123	46.5022	0.00809322
Solyc02g080200.3	1.03298	0.614501	0.00059449
Solyc02g080220.3	17.1804	12.1432	0.000479802
Solyc02g080230.3	3.45119	6.21693	0.00710449
Solyc02g080330.3	37.1263	29.4904	2.8211e-05
Solyc02g080370.3	36.7633	24.1886	4.27635e-15
Solyc02g080450.1	7.29391	2.212	0.000339515
Solyc02g080490.3	6.63206	9.86072	0.000122024
Solyc02g080500.3	11.5629	18.6557	5.40708e-07
Solyc02g080510.1	147.085	392.044	4.55267e-44
Solyc02g080520.3	0.833586	2.04455	0.00927003
Solyc02g080540.1	32.274	48.2356	0.0352587
Solyc02g080570.3	6.97015	9.63083	0.00407107
Solyc02g080620.3	16.5958	12.7807	5.23525e-08
Solyc02g080640.3	47.8547	86.7313	5.53844e-15
Solyc02g080660.3	11.5516	19.8242	7.66389e-06
Solyc02g080670.3	5.51369	10.9413	2.05541e-08
Solyc02g080790.3	22.0173	9.50451	1.92555e-21
Solyc02g080870.2	0.415464	0.0314863	0.00259212
Solyc02g080880.3	63.9207	35.6324	4.0606e-28
Solyc02g080890.3	71.4784	24.2373	1.51346e-31
Solyc02g080970.3	10.9436	8.50548	3.25106e-05
Solyc02g081010.2	10.6001	8.41762	2.29547e-05
Solyc02g081030.3	144.893	22.4393	9.17139e-164
Solyc02g081040.3	0.819299	0.327767	0.000762993
Solyc02g081120.3	28.5105	63.4377	7.23971e-28
Solyc02g081140.3	41.749	31.4337	3.88228e-08
Solyc02g081190.3	694.946	1133.57	1.69947e-09
Solyc02g081250.2	4.871	7.31516	0.000375929
Solyc02g081270.3	2.512	4.71461	2.05541e-08
Solyc02g081320.3	11.0365	15.8348	0.000632431
Solyc02g081330.3	17.3681	26.4138	7.99184e-06
Solyc02g081360.3	3.77962	1.71147	3.65571e-13
Solyc02g081380.3	49.3293	40.7379	2.0964e-05
Solyc02g081390.3	22.6213	31.9224	0.000247667
Solyc02g081440.3	27.1271	16.2775	3.3976e-18
Solyc02g081445.1	7.8628	3.76817	1.29297e-07
Solyc02g081520.3	6.40965	9.63692	3.6995e-05
Solyc02g081550.3	5.6487	4.34778	0.000314611
Solyc02g081600.3	4.52149	13.1326	2.71596e-16
Solyc02g081610.2	1.10528	3.0245	0.00834541
Solyc02g081830.3	10.3102	8.34755	0.00491838
Solyc02g081890.3	30.2946	42.3535	0.00133309
Solyc02g081910.2	2.79576	4.53977	0.000815967
Solyc02g081940.3	8.41821	12.3119	0.00109339
Solyc02g081980.3	398.667	208.219	4.49317e-28
Solyc02g082060.2	28.7698	17.8419	0.000314611
Solyc02g082100.3	5.98396	9.32122	0.000373824
Solyc02g082120.3	38.325	29.7886	0.000862612
Solyc02g082140.3	63.969	44.9615	3.68414e-11
Solyc02g082150.1	5.40941	2.01261	2.13453e-05
Solyc02g082180.3	23.8673	42.7302	5.19854e-09
Solyc02g082240.1	2.80802	0.73793	0.00336591
Solyc02g082270.3	51.9882	36.3302	5.72642e-13
Solyc02g082280.3	9.57842	9.02264	0.0492044
Solyc02g082340.3	61.9347	89.6525	3.59821e-05
Solyc02g082350.3	9.34465	8.32636	0.0306524
Solyc02g082400.3	4.87872	8.58346	6.37293e-09
Solyc02g082420.3	80.2165	65.5074	0.00658956
Solyc02g082430.3	48.8041	34.97	3.69556e-11
Solyc02g082435.1	31.2064	17.4764	2.62463e-25
Solyc02g082440.2	7.47923	4.52243	4.32026e-10
Solyc02g082450.3	24.5712	17.1919	2.40259e-10
Solyc02g082510.1	51.1636	29.9634	2.57669e-12
Solyc02g082550.3	14.2358	11.9026	0.000268601
Solyc02g082553.1	0.628504	0.15885	0.0482795
Solyc02g082557.1	9.51088	6.66052	0.00168501
Solyc02g082613.1	4.10413	3.41678	0.0311825
Solyc02g082617.1	14.9304	8.43727	1.45396e-09
Solyc02g082650.3	13.7246	6.42074	3.96801e-21
Solyc02g082660.3	11.7755	6.41348	2.51364e-30
Solyc02g082670.3	36.6124	28.3031	2.1336e-05
Solyc02g082680.3	19.1271	13.4581	3.29962e-09
Solyc02g082760.3	64.4407	91.4422	0.00150663
Solyc02g082810.3	4.12531	6.12245	0.00325092
Solyc02g082860.3	6.05248	8.58657	0.0227678
Solyc02g082870.3	0.638738	0.300984	0.00157514
Solyc02g082900.3	49.0512	90.3794	5.85748e-14
Solyc02g082920.3	147.178	34.1046	9.76644e-100
Solyc02g082930.3	381.491	109.587	2.94326e-100
Solyc02g083000.1	3.34599	0.543587	2.29779e-07
Solyc02g083120.2	7.03482	1.4882	7.92861e-15
Solyc02g083130.3	22.3772	8.23663	2.85614e-32
Solyc02g083170.3	10.4507	8.12508	0.00409115
Solyc02g083190.1	8.03831	15.9323	6.46601e-05
Solyc02g083250.3	119.582	79.0676	1.96833e-14
Solyc02g083310.3	102.565	52.3571	3.27286e-40
Solyc02g083360.1	37.4925	71.4819	4.3569e-05
Solyc02g083390.3	33.3898	28.33	7.65791e-05
Solyc02g083400.3	20.2214	16.8428	0.00603422
Solyc02g083420.3	27.5951	26.1689	0.0465578
Solyc02g083450.3	6.71963	11.3171	4.28036e-06
Solyc02g083460.3	73.048	25.6097	4.85724e-73
Solyc02g083470.3	11.4297	10.2744	0.0286586
Solyc02g083570.3	14.7487	38.2675	5.20342e-21
Solyc02g083610.3	6.13291	9.16406	0.0306648
Solyc02g083650.3	11.729	16.3633	0.0469298
Solyc02g083670.3	1.81795	3.54596	0.000166533
Solyc02g083760.3	41.5906	16.6387	5.48397e-25
Solyc02g083810.3	61.8119	97.6096	0.000154543
Solyc02g083835.1	61.8208	92.8674	0.00509308
Solyc02g083850.3	66.2295	27.628	1.1581e-53
Solyc02g083860.3	252.077	130.408	7.04725e-38
Solyc02g083880.3	781.11	286.433	2.37036e-38
Solyc02g083930.1	4.00818	1.35825	0.0154245
Solyc02g083940.3	7.25537	6.32605	0.014798
Solyc02g083960.3	4.04529	3.19006	0.0134072
Solyc02g083980.3	3.45886	5.41214	0.0351462
Solyc02g083990.3	21.8419	32.4666	2.68969e-05
Solyc02g084000.3	4.05814	6.24277	0.00790877
Solyc02g084020.3	11.6031	16.0685	0.00569649
Solyc02g084033.1	11.6264	9.0386	0.00018788
Solyc02g084110.1	2.51366	0.486807	0.00386956
Solyc02g084113.1	1.26198	0.296099	0.00636737
Solyc02g084117.1	5.58703	1.83006	1.11565e-29
Solyc02g084120.2	4.09352	0.699392	2.58802e-15
Solyc02g084160.2	1.91818	0.29437	5.63991e-11
Solyc02g084163.1	1.33998	0.294932	1.47827e-08
Solyc02g084167.1	1.28832	0.548745	7.58148e-07
Solyc02g084210.1	11.9888	8.58342	0.0190498
Solyc02g084265.1	4.35814	3.09077	0.0190001
Solyc02g084280.3	4.93892	3.21487	3.26817e-05
Solyc02g084340.2	16.6955	15.0495	0.0238673
Solyc02g084345.1	0.716872	0.264203	0.00079374
Solyc02g084390.3	9.06526	12.9421	0.00784546
Solyc02g084400.3	5.06406	3.78666	0.000779577
Solyc02g084410.3	76.4534	51.5047	1.71998e-10
Solyc02g084440.3	93.162	142.864	0.00157767
Solyc02g084450.3	2.71569	4.6002	0.000899376
Solyc02g084455.1	0	0.151756	0.014835
Solyc02g084550.3	31.3752	26.9225	0.000222578
Solyc02g084570.3	25.5767	8.96098	1.33208e-43
Solyc02g084590.3	12.5832	19.622	0.000297192
Solyc02g084600.3	1.78237	3.65445	0.0210944
Solyc02g084610.1	13.2674	26.3651	1.01366e-06
Solyc02g084620.3	9.20374	12.4012	0.0326622
Solyc02g084630.3	89.2697	79.0787	0.00196086
Solyc02g084640.3	11.0649	9.30217	0.00161944
Solyc02g084650.3	40.1623	28.6319	3.83371e-05
Solyc02g084720.3	17.4406	23.3557	0.0174148
Solyc02g084740.3	11.6383	8.17101	1.22855e-06
Solyc02g084770.3	10.2018	7.5209	1.32008e-06
Solyc02g084810.3	7.30235	10.7284	0.000473782
Solyc02g084820.3	14.3784	19.0231	0.037882
Solyc02g084840.3	14.2602	2.63169	5.57648e-24
Solyc02g084850.3	19.9728	4.33377	1.9886e-27
Solyc02g084870.3	9.93553	7.34947	0.0012491
Solyc02g084930.3	4.44662	2.46677	3.14264e-05
Solyc02g084950.3	15.4395	49.5714	2.28131e-40
Solyc02g084960.1	10.1323	20.3975	0.000250795
Solyc02g085000.3	20.0065	8.81779	7.94943e-32
Solyc02g085005.1	6.11175	2.06038	0.00401212
Solyc02g085010.1	150.385	101.444	2.45708e-07
Solyc02g085030.3	11.4013	16.282	0.0081994
Solyc02g085050.3	161.682	99.108	6.3933e-18
Solyc02g085080.3	5.21199	8.52366	0.00791048
Solyc02g085140.3	13.8724	10.7828	1.97513e-06
Solyc02g085150.3	0.562745	0.167491	0.00104389
Solyc02g085230.3	3.48504	5.51225	0.00272315
Solyc02g085250.3	7.89626	11.3085	0.00521143
Solyc02g085285.1	42.6168	29.241	1.77165e-11
Solyc02g085315.1	9.2049	4.51068	3.39738e-11
Solyc02g085320.1	21.8835	11.2949	0.0202558
Solyc02g085340.1	8.47496	12.7145	0.0404656
Solyc02g085400.3	38.1996	24.5737	8.2227e-13
Solyc02g085495.1	0	0.530299	0.0262139
Solyc02g085560.3	6.42376	9.54058	0.0013177
Solyc02g085580.3	13.0413	7.61644	8.88813e-14
Solyc02g085630.3	99.3574	5.32424	0
Solyc02g085640.3	20.4807	29.362	0.000306685
Solyc02g085730.3	1053.55	284.827	2.41549e-88
Solyc02g085780.3	11.3064	16.3118	0.000626945
Solyc02g085790.3	26.8195	36.2206	0.00825831
Solyc02g085800.1	0.098195	0	0.0287791
Solyc02g085870.3	39.6699	18.5889	5.42423e-30
Solyc02g085910.3	10.7526	3.42994	1.90523e-12
Solyc02g085940.3	0	0.190151	0.0186742
Solyc02g085950.3	1145.52	1930.89	0.00446144
Solyc02g086110.3	2.45053	1.63512	0.00194354
Solyc02g086300.3	2.87485	1.05133	2.78926e-05
Solyc02g086460.3	1.14506	3.21434	2.11968e-24
Solyc02g086470.3	2.4115	3.85296	0.0118972
Solyc02g086530.3	2.82719	1.26201	3.36547e-07
Solyc02g086585.1	0.573813	1.43575	0.00401536
Solyc02g086600.3	9.54095	5.67028	1.77063e-20
Solyc02g086620.3	0.536327	1.12955	0.0388934
Solyc02g086650.3	16.4476	14.313	0.0225381
Solyc02g086680.3	12.3668	17.8663	0.0125225
Solyc02g086683.1	10.6636	20.4417	0.00496841
Solyc02g086710.3	24.2056	21.133	0.000347059
Solyc02g086760.1	4.18028	10.379	0.00435978
Solyc02g086770.3	4.19856	6.42803	0.0442278
Solyc02g086795.1	0	1.10486	0.00692884
Solyc02g086820.3	31.1089	71.3278	1.25074e-06
Solyc02g086860.3	4.11005	6.86745	0.0122046
Solyc02g086880.3	567.615	355.827	6.91693e-20
Solyc02g086930.3	30.1861	25.1476	0.00118441
Solyc02g086990.3	0.924841	2.30443	2.64737e-05
Solyc02g087000.3	2.44703	4.97039	4.6618e-07
Solyc02g087030.1	3.07126	7.06675	0.0373929
Solyc02g087040.1	1.82585	4.45394	0.00855148
Solyc02g087060.3	5.63816	10.6133	2.54634e-09
Solyc02g087070.3	0.093964	0.00429667	0.00176525
Solyc02g087210.3	620.822	259.782	7.06056e-27
Solyc02g087220.3	43.7826	27.2601	1.1475e-10
Solyc02g087270.3	9.33267	8.19027	0.0157803
Solyc02g087310.3	6.24701	9.24267	0.00690728
Solyc02g087330.3	128.349	72.4704	1.37536e-19
Solyc02g087440.3	2.01255	0.77761	0.00658968
Solyc02g087450.3	5.63461	3.88446	0.000113369
Solyc02g087540.2	133.953	72.7342	4.46807e-17
Solyc02g087580.3	10.5044	3.87151	4.096e-31
Solyc02g087630.3	34.4136	30.7517	0.0218869
Solyc02g087640.3	5.40272	8.48885	0.00247109
Solyc02g087660.3	3.26566	4.97483	0.0300122
Solyc02g087670.3	1.1447	0.349288	0.00878213
Solyc02g087710.3	136.769	121.449	0.000486456
Solyc02g087780.3	55.3659	48.7244	0.000216177
Solyc02g087830.3	2.25833	8.51369	9.15547e-22
Solyc02g087840.3	0.609633	1.60045	0.00290528
Solyc02g087850.1	25.3923	37.3609	0.0337893
Solyc02g087860.3	3.77453	1.29524	5.60705e-05
Solyc02g087880.3	17.711	24.8924	0.00515897
Solyc02g087950.3	12.7116	10.4075	5.54303e-05
Solyc02g087960.3	30.1834	8.78947	1.76849e-30
Solyc02g087970.1	55.342	99.7449	0.000485907
Solyc02g088000.3	19.2693	15.2674	4.76435e-07
Solyc02g088090.1	156.007	126.938	6.76404e-05
Solyc02g088180.3	1.75411	0.86698	0.00142664
Solyc02g088230.3	9.96551	15.2408	7.9645e-06
Solyc02g088260.3	238.132	164.776	5.57522e-15
Solyc02g088307.1	0	0.143913	0.0101695
Solyc02g088340.3	3.65549	2.85163	0.0104247
Solyc02g088345.1	21.54	6.87959	1.39284e-42
Solyc02g088590.3	14.9105	12.6274	7.98807e-05
Solyc02g088610.3	29.0404	19.1607	5.32386e-12
Solyc02g088620.3	48.573	29.3774	3.02487e-16
Solyc02g088630.3	49.715	23.5917	3.33938e-37
Solyc02g088690.3	262.971	192.57	2.51011e-08
Solyc02g088820.3	7.67642	5.45356	3.12474e-05
Solyc02g088900.3	6.32669	5.15439	0.0035028
Solyc02g088910.3	41.242	25.8134	3.22092e-16
Solyc02g088940.3	14.3189	11.9518	0.000204543
Solyc02g088950.2	5.97283	3.00441	3.90223e-26
Solyc02g088987.1	4.17021	1.86351	0.000140474
Solyc02g089010.2	13.3472	4.51786	1.09281e-25
Solyc02g089020.2	23.8674	7.96563	3.11668e-28
Solyc02g089050.3	3.11569	2.39347	0.0247917
Solyc02g089110.3	33.1798	19.4836	1.14198e-15
Solyc02g089160.3	23.12	9.33422	6.83969e-27
Solyc02g089170.3	0.30208	0.0822863	0.0330828
Solyc02g089240.3	17.5063	16.0313	0.0158193
Solyc02g089250.3	21.2696	17.7558	0.00428087
Solyc02g089290.3	13.3412	10.9055	4.68442e-05
Solyc02g089320.3	18.2489	14.1081	7.2126e-07
Solyc02g089490.3	7.44406	4.57235	3.06784e-05
Solyc02g089493.1	3.84569	1.89896	0.000338668
Solyc02g089495.1	1.634	0.760286	0.000382158
Solyc02g089515.1	2.54362	1.65514	0.00878055
Solyc02g089520.2	2.77404	1.41343	0.000270014
Solyc02g089540.3	2.15593	1.0268	0.000647398
Solyc02g089550.3	9.42995	21.5834	5.78053e-21
Solyc02g089580.3	0.828211	0.039459	0.001874
Solyc02g089590.3	0.998741	0.410313	0.0246205
Solyc02g089610.2	669.057	389.999	7.84126e-16
Solyc02g089615.1	292.812	186.561	4.49057e-18
Solyc02g089620.3	73.5233	241.031	1.21538e-72
Solyc02g089630.3	3.63535	22.5564	1.81667e-46
Solyc02g089650.3	0.982544	2.17073	0.00871612
Solyc02g089680.3	37.1479	28.1017	1.20286e-05
Solyc02g089720.2	18.7742	8.75117	5.45161e-24
Solyc02g089750.3	6.22759	9.10954	0.000459261
Solyc02g089890.3	4.43092	2.88397	3.23811e-07
Solyc02g089920.2	87.6609	61.9548	5.38618e-10
Solyc02g089930.3	3.92681	5.63405	0.0449863
Solyc02g089950.2	7.45898	10.9647	0.00625025
Solyc02g089980.3	11.5893	16.0722	0.0168143
Solyc02g090020.3	6.37031	5.19597	0.0162652
Solyc02g090040.2	1.87749	3.06105	0.00293126
Solyc02g090110.3	36.2052	24.0978	5.6896e-16
Solyc02g090120.1	26.4356	13.7805	0.00142664
Solyc02g090170.3	2.98764	6.89377	5.85441e-06
Solyc02g090200.3	12.9206	11.6862	0.0292175
Solyc02g090210.3	0.174204	0.0258327	0.0425173
Solyc02g090220.3	5.52414	1.85531	1.46936e-05
Solyc02g090230.3	8.77343	14.4231	3.99144e-08
Solyc02g090310.1	6.06261	1.80949	3.58102e-06
Solyc02g090315.1	28.0871	19.5601	1.60634e-08
Solyc02g090350.3	86.2503	45.6224	2.08989e-29
Solyc02g090360.3	384.865	288.418	4.95873e-06
Solyc02g090380.3	14.9255	20.1653	0.0365185
Solyc02g090390.3	41.2616	36.9311	0.00129276
Solyc02g090400.3	29.3943	13.7108	3.8937e-15
Solyc02g090430.3	30.8605	22.6298	9.87222e-10
Solyc02g090480.3	11.7732	10.102	0.00115772
Solyc02g090490.3	72.5177	33.7711	8.37984e-40
Solyc02g090500.3	6.10672	4.84773	0.00706347
Solyc02g090505.1	7.43783	5.83278	0.00812817
Solyc02g090510.3	14.2875	19.4117	0.0108963
Solyc02g090545.1	0.720926	0.34923	0.00570941
Solyc02g090580.3	1.40741	3.89505	1.14924e-07
Solyc02g090620.3	4.68257	7.39281	4.76525e-05
Solyc02g090680.3	6.12262	4.08218	0.0146128
Solyc02g090740.3	6.81705	5.1109	1.0519e-05
Solyc02g090770.1	51.169	40.2957	0.0119474
Solyc02g090820.3	171.202	132.404	3.88324e-09
Solyc02g090890.3	22.5161	30.6087	0.00350504
Solyc02g090920.2	32.0924	6.11318	1.18364e-84
Solyc02g090930.3	21.8616	7.15613	2.9399e-35
Solyc02g090960.1	31.1081	22.8542	0.0372855
Solyc02g090970.1	124.052	73.323	9.59153e-19
Solyc02g090980.1	10.2837	5.01663	9.8756e-06
Solyc02g091020.2	4.1582	2.32046	1.96212e-06
Solyc02g091030.3	10.293	7.17503	4.26886e-11
Solyc02g091100.3	35.5861	14.6313	1.50998e-44
Solyc02g091120.3	7.77051	10.445	0.0178992
Solyc02g091160.3	0.304628	1.45677	0.000572462
Solyc02g091230.3	8.11906	7.47283	0.0354998
Solyc02g091250.1	444.24	84.081	6.30744e-66
Solyc02g091260.1	4.44816	0.737323	5.44732e-06
Solyc02g091270.3	25.3919	21.6372	0.000826027
Solyc02g091330.3	12.4118	17.573	0.000528834
Solyc02g091340.3	13.0523	17.9073	0.00395751
Solyc02g091350.3	1.43405	2.60839	0.000657353
Solyc02g091420.3	0.4539	0.0974123	0.0193584
Solyc02g091430.3	3.9331	2.91987	0.00178697
Solyc02g091460.3	20.7175	28.4905	0.00438167
Solyc02g091510.3	29.6755	26.3624	0.000792765
Solyc02g091550.2	0.0534163	0	0.00826482
Solyc02g091560.3	48.6705	69.8262	0.0177717
Solyc02g091620.2	4.26474	2.48544	2.27537e-13
Solyc02g091640.3	6.8688	10.17	0.00242932
Solyc02g091670.1	25.5601	47.1662	2.96956e-06
Solyc02g091690.3	3.1955	10.5179	2.00065e-07
Solyc02g091700.3	95.8589	37.5515	4.30221e-40
Solyc02g091720.2	18.5942	16.8615	0.00755594
Solyc02g091730.2	23.7153	21.193	0.006749
Solyc02g091740.3	2.94901	5.18755	8.63338e-05
Solyc02g091810.2	0.568377	0.0728393	2.80531e-07
Solyc02g091820.2	2.18539	0.401017	1.33766e-08
Solyc02g091840.3	28.0212	49.641	1.15645e-09
Solyc02g091860.3	3.39533	2.45258	0.00658966
Solyc02g091870.3	2.22061	0.635063	4.00322e-05
Solyc02g091880.3	92.0009	84.785	0.0114718
Solyc02g091910.2	0.329475	0.038321	0.0276915
Solyc02g091920.3	11.4274	25.3603	2.2907e-07
Solyc02g091930.3	37.0603	70.7923	1.10857e-13
Solyc02g092000.3	104.302	53.2575	4.54114e-28
Solyc02g092070.3	3.10768	4.46911	0.0407931
Solyc02g092110.3	15.8373	0.817821	8.8973e-54
Solyc02g092120.3	5.70145	0.0660707	3.17312e-29
Solyc02g092145.1	3.3935	2.60794	0.023382
Solyc02g092240.3	24.6381	33.2161	0.0157801
Solyc02g092250.3	13.679	7.53011	1.5565e-07
Solyc02g092260.3	32.82	21.8118	2.77171e-15
Solyc02g092530.3	2.81488	6.20298	4.60557e-07
Solyc02g092550.3	8.58549	5.2774	0.00658966
Solyc02g092560.3	12.1382	16.445	0.0311684
Solyc02g092580.3	2.91249	1.47503	0.00111862
Solyc02g092700.3	12.1109	18.0575	0.0243784
Solyc02g092750.3	28.8759	22.67	1.1894e-06
Solyc02g092760.3	14.6616	5.54867	6.83069e-35
Solyc02g092780.2	17.1319	16.3088	0.0409433
Solyc02g092790.3	78.8503	68.7805	0.0167051
Solyc02g092820.3	12.1764	0.488658	9.82755e-61
Solyc02g092840.1	25.586	15.6921	3.39053e-09
Solyc02g092860.3	1.35979	0.914317	0.0241679
Solyc02g092870.2	1.19268	0.370658	5.33908e-09
Solyc02g092880.3	6.54054	3.65656	0.000384519
Solyc02g092910.3	24.8408	21.7363	0.000333803
Solyc02g092940.3	39.2957	35.5951	0.0032539
Solyc02g092980.3	37.251	51.8258	0.00584492
Solyc02g092990.1	69.4834	42.2901	7.92861e-15
Solyc02g093020.3	3.08616	2.08618	0.00126152
Solyc02g093040.3	6.43805	4.14348	1.14713e-08
Solyc02g093050.3	31.3236	11.9769	6.81646e-30
Solyc02g093060.3	21.7074	30.2157	0.0132713
Solyc02g093080.3	26.6935	37.4249	0.00108113
Solyc02g093110.3	96.0965	88.6075	0.00622275
Solyc02g093130.2	94.9656	65.7747	6.56129e-07
Solyc02g093140.3	8.88629	13.1767	0.000540067
Solyc02g093150.3	10.6277	14.9155	0.0460854
Solyc02g093160.3	12.4269	8.60952	2.97551e-09
Solyc02g093180.3	92.766	77.4578	1.45457e-05
Solyc02g093210.3	7.03071	10.5806	0.00471122
Solyc02g093230.3	10.1633	6.45822	0.000111106
Solyc02g093250.3	10.8493	6.83896	0.000611996
Solyc02g093270.3	14.4196	11.3285	0.00145918
Solyc02g093300.3	9.51555	13.9995	0.000843924
Solyc02g093310.3	44.5162	30.8803	2.30301e-13
Solyc02g093410.3	15.583	13.758	0.00109568
Solyc02g093447.1	7.74528	13.3184	4.22703e-05
Solyc02g093460.3	3.93875	6.23571	0.01456
Solyc02g093480.3	4.668	1.57491	4.41565e-19
Solyc02g093490.3	19.6336	25.6977	0.0482654
Solyc02g093500.3	0.064338	0.301527	0.0325794
Solyc02g093520.3	29.4125	22.842	3.05202e-08
Solyc02g093570.2	0.745417	0.27031	0.0242579
Solyc02g093580.3	24.1781	13.7651	3.63475e-12
Solyc02g093680.3	127.597	95.9404	4.69295e-07
Solyc02g093690.3	17.1121	10.2728	2.36695e-08
Solyc02g093710.1	37.5883	23.0551	1.79805e-05
Solyc02g093720.3	5.28969	7.92083	0.0388249
Solyc02g093830.3	57.527	46.8773	8.09354e-07
Solyc02g093870.3	25.4888	10.8109	7.87674e-39
Solyc02g093880.3	23.293	20.8364	0.00155244
Solyc02g093890.1	2.53844	0.761925	0.00273644
Solyc02g093910.3	6.79861	5.2428	0.0103417
Solyc02g093930.3	12.7177	17.7143	0.00543862
Solyc02g093950.3	4.57344	6.35549	0.0187057
Solyc02g093980.3	12.2956	8.89466	4.08358e-08
Solyc02g093990.3	8.65406	3.28887	5.1663e-18
Solyc02g094030.3	157.379	102.645	6.48153e-16
Solyc02g094060.3	3.66098	2.78572	0.0186742
Solyc02g094100.3	6.29687	9.5968	0.00475638
Solyc02g094170.3	27.499	42.1723	1.01851e-06
Solyc02g094180.3	0.584808	0.180901	8.57148e-05
Solyc02g094190.3	1.00739	0.477012	0.00880443
Solyc02g094280.3	53.3296	37.5331	3.1623e-14
Solyc02g094300.3	2.42523	4.22771	0.0317985
Solyc02g094320.3	9.32473	12.2655	0.0395548
Solyc02g094330.3	3.77561	5.36758	0.0427701
Solyc02g094360.3	7.89416	10.3911	0.0311074
Solyc02g094410.3	10.1678	9.01077	0.00655053
Solyc02g094510.3	26.289	34.3041	0.0218432
Solyc03g005000.3	5.20731	9.00155	0.00305658
Solyc03g005130.2	27.4759	14.8499	2.06965e-19
Solyc03g005210.3	0.929531	0.249463	0.0145659
Solyc03g005240.2	0.0746797	0	0.00236697
Solyc03g005280.3	4.54951	3.34411	0.00751041
Solyc03g005320.3	7.26042	4.39968	5.16602e-05
Solyc03g005340.3	11.8714	16.1474	0.0210047
Solyc03g005460.3	1.76009	3.65729	5.88088e-06
Solyc03g005470.3	109.811	94.2338	0.000128108
Solyc03g005570.3	24.4697	57.6411	4.99512e-11
Solyc03g005680.3	28.5165	37.9012	0.0288749
Solyc03g005760.1	419.734	714.878	6.35264e-06
Solyc03g005770.2	45.6547	77.4042	0.00015443
Solyc03g005820.3	4.52634	9.80629	2.10614e-10
Solyc03g005850.2	0.127102	0	0.000209229
Solyc03g005880.3	0.060542	3.73845	2.99207e-19
Solyc03g005910.3	9.15165	3.62811	2.04093e-19
Solyc03g005930.3	4.38287	7.03122	0.0226763
Solyc03g005960.3	2.22158	3.57258	0.0114806
Solyc03g006000.3	6.95345	5.54377	0.00309804
Solyc03g006050.3	6.12788	11.0334	0.000191858
Solyc03g006130.3	23.8843	13.5662	2.00946e-26
Solyc03g006150.2	1.1163	0.197779	2.03983e-05
Solyc03g006170.3	0.474344	0.0189837	0.00055837
Solyc03g006250.3	54.897	21.9701	1.90599e-53
Solyc03g006260.3	0.429304	1.49871	0.000128124
Solyc03g006330.3	9.35769	7.81108	0.00220948
Solyc03g006360.3	2.75287	0.856855	1.25626e-09
Solyc03g006410.3	0.416979	1.75374	0.000467349
Solyc03g006490.3	279.093	110.904	2.90048e-58
Solyc03g006500.3	26.3188	12.2894	1.35189e-40
Solyc03g006570.3	9.48316	8.17543	0.000671389
Solyc03g006590.3	1.38232	2.62945	0.0253275
Solyc03g006610.3	0.923051	0.512955	0.0353835
Solyc03g006620.3	68.0167	32.4013	8.3226e-30
Solyc03g006640.3	9.16015	7.2423	0.0052994
Solyc03g006650.2	2.41778	7.55645	1.01969e-11
Solyc03g006690.1	0	0.170742	0.0219678
Solyc03g006700.3	0.997593	0.503607	0.029962
Solyc03g006830.3	20.0248	36.2309	3.08109e-14
Solyc03g006860.3	11.4216	10.0432	0.0167456
Solyc03g006920.3	5.07571	4.54407	0.00916734
Solyc03g006970.1	17.8771	15.5421	0.0145194
Solyc03g007010.3	5.3997	7.75371	0.0378274
Solyc03g007040.3	10.0802	8.92485	0.0112591
Solyc03g007090.1	5.3943	2.38964	1.63268e-05
Solyc03g007150.3	7.54016	12.0821	0.00021128
Solyc03g007180.1	5.25045	8.14639	0.0324022
Solyc03g007190.3	27.463	22.6197	2.46014e-05
Solyc03g007200.2	14.7164	9.6518	8.13755e-15
Solyc03g007220.3	143.653	51.6452	5.83673e-23
Solyc03g007230.3	27.7048	22.7341	3.25973e-06
Solyc03g007240.3	413.112	339.349	9.78523e-07
Solyc03g007260.3	27.9348	24.162	0.000174794
Solyc03g007270.3	37.1486	33.1379	0.00139395
Solyc03g007350.1	0.312546	0	0.00633392
Solyc03g007370.3	4.82459	8.37744	7.53997e-06
Solyc03g007410.3	1.41132	0.62882	0.00940912
Solyc03g007420.3	4.98338	7.67993	0.00398757
Solyc03g007440.3	21.5281	32.6134	2.85925e-06
Solyc03g007460.2	6.7523	3.86444	0.00288819
Solyc03g007500.3	7.93809	13.3659	2.39893e-06
Solyc03g007520.3	71.0538	66.3584	0.0209667
Solyc03g007530.3	7.65285	5.55387	3.3453e-08
Solyc03g007540.3	3.23618	2.71686	0.041233
Solyc03g007660.3	48.1761	65.6413	0.006749
Solyc03g007710.3	11.904	6.88795	0.000375185
Solyc03g007760.3	3.28811	11.3224	1.65521e-33
Solyc03g007790.3	0.758358	0.13543	5.20329e-07
Solyc03g007800.3	2.89379	5.42838	2.00844e-09
Solyc03g007870.3	123.722	194.975	6.73104e-05
Solyc03g007890.3	49.8753	21.2706	1.4951e-26
Solyc03g007900.3	12.7291	10.0628	1.52837e-05
Solyc03g007920.3	49.3417	40.8369	1.62908e-05
Solyc03g007940.3	2.21806	1.69629	0.0235971
Solyc03g007960.3	198.646	110.998	6.06593e-30
Solyc03g008010.3	80.0563	44.2385	2.90371e-23
Solyc03g013030.3	20.2697	27.1212	0.0122453
Solyc03g013160.3	57.1693	10.581	2.02343e-102
Solyc03g013320.1	22.8653	8.65189	0.000479312
Solyc03g019760.3	13.1019	11.202	0.0120895
Solyc03g019790.3	34.233	20.4093	8.59124e-15
Solyc03g019840.3	3.78942	5.99599	0.00536267
Solyc03g019870.3	0.0589523	0	0.00162684
Solyc03g019890.3	33.6789	23.7751	1.2675e-12
Solyc03g019950.3	46.6892	36.2325	3.08513e-08
Solyc03g019960.3	2.01342	3.5726	0.00494058
Solyc03g020010.1	19.5863	2.60141	4.13512e-26
Solyc03g020030.3	83.0572	14.5656	5.24031e-62
Solyc03g020040.3	159.55	56.5286	1.80361e-67
Solyc03g020070.3	6.55171	0.311992	1.54208e-15
Solyc03g020080.3	4.50111	0.218434	1.17422e-27
Solyc03g025170.1	64.8201	93.851	8.69474e-05
Solyc03g025190.3	4.08889	5.60123	0.00727809
Solyc03g025320.3	78.6522	47.1149	3.03961e-24
Solyc03g025330.3	10.4755	4.33573	3.14298e-08
Solyc03g025380.3	25.0566	5.56538	3.42588e-58
Solyc03g025540.3	12.223	16.5465	0.00745792
Solyc03g025550.3	20.5372	28.9369	0.00223886
Solyc03g025640.2	6.24062	2.27965	2.76646e-19
Solyc03g025670.3	4.94135	2.8456	0.00629313
Solyc03g025710.3	1.75183	4.48948	0.000154607
Solyc03g025720.3	15.4848	13.2371	0.00310733
Solyc03g025730.3	8.63198	17.3136	4.72332e-07
Solyc03g025740.3	3.13198	4.72053	0.0483389
Solyc03g025760.3	0.748126	0.330908	2.91281e-06
Solyc03g025795.1	29.9948	56.4051	2.73914e-07
Solyc03g025830.3	3.28701	2.62012	0.025443
Solyc03g025950.3	174.605	152.551	0.000528936
Solyc03g025970.3	25.2246	22.7016	0.00667467
Solyc03g025980.3	9.77117	12.9079	0.0472604
Solyc03g026000.3	7.02539	4.88953	0.0147121
Solyc03g026110.3	6.32454	10.5625	0.00123434
Solyc03g026150.3	28.8334	44.3047	8.30273e-07
Solyc03g026160.3	2.64324	1.19659	0.000938636
Solyc03g026170.3	7.43729	6.18239	0.000131314
Solyc03g026210.3	13.1382	18.4121	0.0149143
Solyc03g026220.3	199.976	90.7049	4.88886e-34
Solyc03g026230.1	35.8209	1.57831	3.82324e-93
Solyc03g026270.2	99.7679	76.7899	0.00033449
Solyc03g026290.3	13.0961	21.7747	4.52429e-09
Solyc03g026360.1	5.00343	1.47362	0.00279245
Solyc03g031420.1	20.0502	28.9358	0.0301583
Solyc03g031440.3	6.91926	4.85022	0.00112669
Solyc03g031470.3	4.7829	7.18043	0.0152404
Solyc03g031600.3	62.9446	58.8146	0.0183826
Solyc03g031620.3	17.3675	41.0468	2.23281e-28
Solyc03g031690.3	55.1613	82.1639	5.29215e-05
Solyc03g031750.2	49.8563	40.9198	4.60639e-05
Solyc03g031760.3	13.9725	11.6469	0.00260153
Solyc03g031800.3	21.7611	16.1717	0.00184159
Solyc03g031820.3	3.86676	5.38684	0.00701728
Solyc03g031830.2	22.6078	30.5055	0.0142189
Solyc03g031890.3	10.0674	3.04161	7.50493e-20
Solyc03g031900.2	2.15112	1.26512	1.42725e-06
Solyc03g031920.3	31.4748	21.2528	7.51119e-15
Solyc03g031980.3	13.8108	7.25593	2.81923e-13
Solyc03g032030.3	2.76295	5.89942	1.9147e-05
Solyc03g032080.3	0.021659	0.279481	0.000161959
Solyc03g032110.2	3.27506	4.86799	0.00304595
Solyc03g032150.3	15.851	13.0112	0.000311582
Solyc03g032190.3	8.74222	7.54642	0.039267
Solyc03g032215.1	0	0.03058	0.0436218
Solyc03g033260.3	0.51011	1.27143	0.00187165
Solyc03g033330.3	8.70534	13.3126	0.00589677
Solyc03g033360.2	0.649144	1.38467	0.019088
Solyc03g033410.3	4.96187	10.9167	2.00985e-05
Solyc03g033420.3	35.1739	53.8132	2.29856e-06
Solyc03g033490.2	0.0250923	0.252925	0.0385169
Solyc03g033650.3	15.6375	20.989	0.00926823
Solyc03g033740.3	2.8555	1.34057	0.0162874
Solyc03g033750.1	6.58803	0.816862	3.80075e-09
Solyc03g033790.3	2.68149	1.67305	4.14241e-07
Solyc03g033840.3	4.77649	2.23612	2.41503e-09
Solyc03g034020.3	7.78992	6.79879	0.0423978
Solyc03g034050.3	16.2746	26.1875	0.000100305
Solyc03g034170.3	11.1864	15.1105	0.0403055
Solyc03g034180.3	19.592	17.4495	0.00350961
Solyc03g034230.3	7.92647	14.0911	1.28525e-05
Solyc03g034250.3	24.246	17.5758	4.73356e-10
Solyc03g034280.2	0.71167	0.10489	0.00186318
Solyc03g034370.1	203.466	81.9025	1.29069e-22
Solyc03g034375.1	155.053	61.5283	9.09084e-18
Solyc03g034390.1	32.6735	6.69249	3.35408e-14
Solyc03g034410.1	11.5324	5.44474	0.00148423
Solyc03g034413.1	0	0.0666097	0.0287533
Solyc03g036473.1	0.070859	0	0.0359753
Solyc03g043577.1	0.016911	0	0.0193263
Solyc03g043770.3	4.34955	6.5849	0.020402
Solyc03g043930.3	4.16362	6.01582	0.0404268
Solyc03g044010.3	12.894	11.7312	0.033022
Solyc03g044020.3	1.50865	2.37921	0.0313493
Solyc03g044050.2	2.86345	1.42592	5.80316e-05
Solyc03g044085.1	9.20658	25.3369	1.1395e-21
Solyc03g044097.1	3.59159	6.32937	0.0057279
Solyc03g044140.3	36.2305	51.3296	0.000318519
Solyc03g044150.3	40.5966	78.1078	4.46761e-18
Solyc03g044200.3	30.5764	25.1729	0.00174265
Solyc03g044210.3	0.650517	0.0778557	2.666e-06
Solyc03g044220.1	22.6131	14.2044	2.59927e-08
Solyc03g044300.3	6.72709	3.1676	1.01343e-13
Solyc03g044470.3	11.187	16.3998	0.00381757
Solyc03g044590.2	0.0409367	0.706864	0.0099967
Solyc03g044600.2	1.38679	4.17059	0.00119745
Solyc03g044620.3	5.65472	8.34648	0.00257724
Solyc03g044740.3	67.1751	62.8765	0.0158402
Solyc03g044820.3	3.80397	3.07327	0.00468417
Solyc03g044860.1	0.412172	0	0.00589358
Solyc03g044910.1	45.6914	33.5126	3.65988e-05
Solyc03g044995.1	0	0.0214163	0.00631764
Solyc03g045070.1	0.230731	1.1667	0.0102593
Solyc03g045083.1	0	0.035323	0.0232191
Solyc03g045140.3	0.766134	1.78939	2.03298e-06
Solyc03g046320.3	1.44451	0.273882	0.00224872
Solyc03g046340.3	8.01826	11.1602	0.00619221
Solyc03g046380.1	29.9806	9.07963	1.19382e-06
Solyc03g046390.1	0	0.294756	0.0430999
Solyc03g046450.3	5.39227	7.48881	0.00884287
Solyc03g051790.3	15.8561	10.8195	6.70578e-10
Solyc03g053010.3	15.9772	20.8464	0.0314564
Solyc03g053027.1	4.0608	3.62514	0.0314088
Solyc03g053060.2	1.81314	0.668322	0.000507331
Solyc03g053080.2	2.80566	2.42257	0.0369354
Solyc03g053100.3	12.5787	11.0372	0.00151549
Solyc03g053105.1	0.0717547	8.69968	8.24259e-30
Solyc03g058340.3	19.4672	17.0016	0.00479515
Solyc03g058350.3	16.6579	24.2324	0.000588364
Solyc03g058450.3	0.136983	0.0101007	0.0212652
Solyc03g058890.3	0.500804	0.0433223	7.13934e-05
Solyc03g058930.3	2.14532	3.80395	0.00126005
Solyc03g059020.2	0.026404	0	0.000404006
Solyc03g059070.3	5.06975	6.95615	0.0219287
Solyc03g059110.1	43.0375	24.7741	0.00470972
Solyc03g059127.1	0.444978	1.16304	0.0214597
Solyc03g059250.3	7.62566	10.3906	0.041233
Solyc03g059310.3	37.8816	49.9625	0.0111063
Solyc03g059490.1	22.5787	20.6341	0.0216246
Solyc03g061600.3	10.4627	13.9773	0.0305364
Solyc03g061620.1	5.66174	13.7021	0.01743
Solyc03g062650.3	4.91379	6.76741	0.0307255
Solyc03g062660.3	2.7538	4.35938	0.0015716
Solyc03g062700.3	0.765279	1.38437	0.0306656
Solyc03g063110.3	15.1838	22.7077	0.0001401
Solyc03g063260.3	0	0.306182	0.0128273
Solyc03g063600.3	112.395	49.4366	1.44608e-50
Solyc03g063760.3	10.0504	13.5696	0.00835306
Solyc03g064010.3	4.88065	7.51776	0.00792506
Solyc03g064030.3	8.19014	5.887	2.89964e-06
Solyc03g065250.3	18.3062	12.3934	1.06402e-09
Solyc03g071570.3	18.3168	17.3315	0.0362408
Solyc03g071590.3	2.00441	3.24924	0.0350663
Solyc03g071650.2	4.55708	3.13723	0.0296514
Solyc03g071750.3	2.32129	3.58801	0.0182241
Solyc03g078000.3	5.17601	19.1133	1.0189e-49
Solyc03g078025.1	5.55266	9.0994	0.00147864
Solyc03g078090.3	22.3588	3.31198	9.7608e-66
Solyc03g078100.3	5.28297	3.88546	0.0298339
Solyc03g078120.3	12.4093	5.41569	6.27124e-48
Solyc03g078150.3	5.44787	10.2377	3.07834e-10
Solyc03g078230.3	2.19122	4.86166	1.33561e-10
Solyc03g078260.3	1.05401	0.195734	6.7546e-08
Solyc03g078300.2	4.36133	3.54895	0.022164
Solyc03g078360.2	5.53255	4.65376	0.0269664
Solyc03g078440.3	2.28279	1.23282	0.00249719
Solyc03g078515.1	2.58118	1.71173	0.0171335
Solyc03g078520.3	18.3322	17.1824	0.0224118
Solyc03g078630.3	12.9525	7.94817	0.000142977
Solyc03g080030.3	0.98816	0.222462	0.0255249
Solyc03g080060.1	6.23555	12.0865	2.11085e-05
Solyc03g080075.1	6.41853	12.4756	0.000298337
Solyc03g080090.3	152.365	101.297	4.36735e-18
Solyc03g080100.3	4.12567	2.0881	0.000158795
Solyc03g080120.1	22.8697	11.6276	0.0221576
Solyc03g080140.3	16.0091	21.7855	0.0201751
Solyc03g080190.3	324.879	25.4828	0
Solyc03g081220.1	30.5393	21.7875	0.000504525
[truncated: 5,481 more rows]

## Sheet: S5
Table S5. DEGs at 0DAA
gene_id	Ps_T2_FPKM	CK_T2_FPKM	Pe_T2_FPKM	padj(Pe_T2_vs_CK_T2)	padj(Ps_T2_vs_CK_T2)	padj(Pe_T2_vs_Ps_T2)
ENSRNA050029649	8.01854	24.5871			0.000384048
ENSRNA050029653	12.9365	51.0075			8.37775e-06
ENSRNA050029732	480.085	1061.83			3.89887e-08
ENSRNA050029735	50.0499	168.664	112.206		1.30805e-07	0.0272315
ENSRNA050029737	219.727	602.982			1.39177e-10
ENSRNA050029894	54.2819	200.825	121.534		8.10155e-11	0.00814929
ENSRNA050029895	58.1297	202.133
ENSRNA050029896	2.076	10.3785			0.0005483
ENSRNA050029905	19.3553	55.4226			1.81548e-06
ENSRNA050029910	8.19451	27.7995	17.074		4.64226e-09	0.0213687
ENSRNA050029918	28.5357	135.698			0.0100726
ENSRNA050029920	5.04006	18.9364			4.44303e-07
ENSRNA050029954	483.369	1310.91			9.18825e-10
ENSRNA050030060	1.80375	4.6344			0.0007426
ENSRNA050030063	0.338035	2.1122			0.00193872
ENSRNA050030065	20.2679	54.7276			1.17699e-07
ENSRNA050030066	57.7605	127.225			5.21151e-07
ENSRNA050030068	15.0579	40.7353			2.1057e-06
ENSRNA050030201	39.1717	161.607	79.0646		2.37724e-10	0.0311609
ENSRNA050030202	51.3334	125.385			1.528e-08
ENSRNA050030373	12.3218		2.759			0.00813942
ENSRNA050030504	6.66176	23.102			0.0166503
ENSRNA050030525	5.39928	17.5362			0.00112575
ENSRNA050030529	1.59403	5.52026			0.00501708
Solyc00g007150.3	27.8499	12.3904			0.0152591
Solyc00g008580.1	15.5006	54.9268			0.000511103
Solyc00g009020.3	300.989	455.976	264.809	5.5309e-10	5.60154e-07
Solyc00g009060.3	17.902	30.1859	18.121	0.000213509	2.26436e-05
Solyc00g009080.3	26.1252	45.5583	24.3589	0.00316787	0.00709483
Solyc00g009090.3	0.82673	1.68598			0.0437764
Solyc00g009100.3	8.04281	13.5415	8.89528	0.000826572	4.85598e-07
Solyc00g009110.3	21.8275	32.5223	23.6464	0.0399665	0.000537509
Solyc00g009120.3	24.9373	18.2805	28.4165	0.000473717	0.0142393
Solyc00g009140.3	9.21815	13.2427			0.0380705
Solyc00g009141.1	22.7912	35.7987	20.5146	0.00276528	0.0142144
Solyc00g011160.2	2.37474	12.1322			0.000339072
Solyc00g013120.3		0.176455	0
Solyc00g030510.3	4.19963	9.19912	1.32917	1.97032e-07		2.38013e-05
Solyc00g050430.3	46.0163		34.1085			0.000127192
Solyc00g057880.3	1.87532	0.00759333	1.86553	1.69334e-24	5.32732e-27
Solyc00g068970.2	24.7247	106.875	52.2113		1.64786e-12	0.0289476
Solyc00g095860.1	33.4837		47.7243			0.0454505
Solyc00g108555.1	0.200325		0			0.0151817
Solyc00g174330.3		3.45699	0.630201	0.00102896
Solyc00g174340.2	1.17876	40.0147	0.98475	0.0194232	0.0231687
Solyc00g257110.3		6.6392	1.59678	0.00148192
Solyc01g005160.3	7.17729	14.3112	12.8764		0.00268794	0.00203925
Solyc01g005440.3	280.194	195.689	296.217	1.94103e-05	4.67158e-05
Solyc01g005470.3	64.9185	86.696			0.0376374
Solyc01g005510.3	2.48932	7.16803	1.56783	5.83339e-05	0.00972925
Solyc01g005560.3	85.5681	112.896	82.0467	0.00550234	0.00644861
Solyc01g005730.3	0.464233	6.4664	0.440942	3.86065e-28	1.3923e-29
Solyc01g005990.3	81.123		57.8697			0.0127661
Solyc01g006290.3	27.3643	54.5489	32.5618	0.000788681	6.50194e-08
Solyc01g006300.3	3.82209	7.06516			0.00608665
Solyc01g006390.2	246.551	110.765	203.496	6.20722e-07	1.51587e-08
Solyc01g006400.3	1032.36	737.445			0.014401
Solyc01g006440.2	0	0.07192			0.000408935
Solyc01g006450.3	37.6627	57.098	34.8866	1.17527e-06	2.46023e-06
Solyc01g006480.3	11.565	6.78162	11.2554	0.000472381	0.000118913
Solyc01g006500.3	8.70485	5.3157			0.0054912
Solyc01g006510.3	39.0309	26.1022	37.7478	0.00110845	5.86697e-05
Solyc01g006530.2	1.44623	0.35229	1.32815	9.18161e-06	6.0125e-08
Solyc01g006540.3	7.9871	22.4955	5.08798	3.1479e-49	8.85543e-28	3.54919e-07
Solyc01g006545.1	0.530355	3.52603	0.4065	4.09191e-11	1.30374e-09
Solyc01g006560.3	2.47035	1.15834			0.0320498
Solyc01g006565.1	1.42559	0.274138			2.41935e-07
Solyc01g006660.2	16.3311	11.2945	15.501	0.00316787	9.89979e-05
Solyc01g006735.1	3.47979	6.4018	0.762921	0.00357712		0.0188303
Solyc01g006950.3	7.27487	17.4791
Solyc01g007010.3	16.0211	25.5606	24.9766		0.000404677	9.38122e-05
Solyc01g007020.3		26.034	43.9896	0.038957
Solyc01g007030.3	79.2789	50.8383	119.17	1.56741e-07	0.0149461	0.000961774
Solyc01g007040.3		48.8062	105.659	9.66213e-05
Solyc01g007110.3	8.43486	11.5116			0.0301697
Solyc01g007120.3	19.2248		23.0779			0.0262826
Solyc01g007200.2	24.9822	32.9797			0.0382358
Solyc01g007220.3	98.8419	173.107			1.35449e-05
Solyc01g007880.3	6.82635	5.17432			0.0358117
Solyc01g007950.3		1.45595	0.370419	0.0355971
Solyc01g007955.1	19.3701	11.4349	17.9282	0.00164795	1.35495e-06
Solyc01g008000.3	215.186	279.424			0.00875532
Solyc01g008240.3		7.10039	5.0107	0.0315461
Solyc01g008610.3	20.7868	30.304	3.17201	2.87663e-12		2.58851e-18
Solyc01g008650.3		0.156682	0	0.0441824
Solyc01g008670.3		2.03814	1.08239	0.00234938
Solyc01g009160.2	32.4515		48.5049			0.00033994
Solyc01g009680.3		3.0044	1.58519	0.0125446
Solyc01g009700.2		0.659648	0.146771	0.0283369
Solyc01g009860.3	33.7046	45.3214			0.0334067
Solyc01g010060.2	21.7262		33.1786			0.0351769
Solyc01g010130.3		10.9979	18.2158	0.0402141
Solyc01g010250.3	21.4618	13.6384			0.00894917
Solyc01g010430.3	16.9369		25.6334			6.3997e-08
Solyc01g010600.3	21.6088	13.3891			0.00049706
Solyc01g010660.3	35.3368		50.9455			0.000104103
Solyc01g010937.1	0.0277997	13.2795	0	2.6044e-242
Solyc01g010980.2	1.87465	0	1.58048	5.94724e-68	5.0059e-78
Solyc01g011050.3	1.17118	3.94826	0.669051	0.00169651	0.0190995
Solyc01g012580.1	1.5991	0.031644	1.49573	0.000836832	0.000537589
Solyc01g014840.3	3.08953	4.99002			0.0389471
Solyc01g014925.1	0.6857	0	0.808382	3.33899e-05	0.000113825
Solyc01g015040.1	3.26936	0	3.35381	2.28562e-05	2.90928e-05
Solyc01g015050.1	6.41564	0	4.04389	7.10861e-09	9.17062e-13
Solyc01g015060.1	4.30874	0	3.14663	9.94417e-10	6.31906e-14
Solyc01g015070.3	5.52561	0.132154	6.11433	2.95174e-13	1.36827e-12
Solyc01g015240.1	0	2.62567	0	5.75061e-06	3.41496e-06
Solyc01g016360.2	0	0.404429	0.013332	0.0028805	2.1405e-06
Solyc01g016370.2	0.0845653	0.772953	0.014447	3.60378e-06	0.000255061
Solyc01g017735.1	0	0	0.0820217	0.0226489		0.0187652
Solyc01g020340.2	2.27216	1.10281			0.0421784
Solyc01g021640.3	13.6558	10.8601			0.0410502
Solyc01g044240.3	13.6883	32.7873	10.2256	0.000370499
Solyc01g044370.2	0.311364	0	0.345041	0.00105036	0.00246558
Solyc01g049880.3		5.88988	10.8505	0.00639866
Solyc01g050047.1	0.14044	0.0863977	1.06155	0.000795195		0.00505464
Solyc01g056260.1	0.764408	0	1.13286	0.0102784	0.031951
Solyc01g056270.2	1.21582	0	1.16818	8.54301e-07	3.22435e-07
Solyc01g056310.3	2.41165	7.43407	1.3237	8.31379e-05	0.0105445
Solyc01g056370.3	17.3342	0.208094	16.9438	1.2586e-19	4.9615e-21
Solyc01g057120.2	5.345	0	4.57465	0.00115892	0.000167526
Solyc01g057770.3	30.6784	38.4745	52.7878	0.00902185	0.0447927	3.91082e-18
Solyc01g058010.3		11.2015	17.8261	0.00276149
Solyc01g058060.1	0.991442	0	1.02521	0.0129313	0.0105592
Solyc01g058070.1	0.554479	0		0.00536723	0.0470683
Solyc01g058250.2	0.370959	1.52513		0.0313222	0.000429022
Solyc01g058260.3	91.5311	70.0345	104.432		0.0367168
Solyc01g058320.3		12.4218	17.3615
Solyc01g058500.3	54.5859	219.342	130.409		8.25831e-10	0.0115418
Solyc01g059950.1		0.213826	0	9.6819e-06
Solyc01g060085.1	2.79034	8.63341			0.00934202
Solyc01g065530.3	13.2283	27.3063	24.0333		6.59185e-09	1.48738e-08
Solyc01g065540.3	17.344	15.3904	23.0164	0.000694916		5.77842e-06
Solyc01g066020.2	0.0119713	0.182472			0.00699664
Solyc01g066360.3		1.79047	0.369386	0.00898036
Solyc01g066380.3		2.96209	0.704399	0.00374905
Solyc01g066390.3	0.568082	1.44128	0	0.000266563		0.0015418
Solyc01g066420.3	1.00012	2.48066	0.366059	1.02741e-07	0.0389471	0.00140419
Solyc01g066430.3	132.944		198.686			3.70054e-07
Solyc01g066560.3	41.2284	23.7409	38.0922	0.000209436	1.5162e-06
Solyc01g066613.1	0		0.070277			8.51036e-07
Solyc01g066720.3	177.758	209.028	145.426	0.0385961		0.0369324
Solyc01g066810.3	3.13473		1.3536	0.000102727		0.0130125
Solyc01g067010.3						0.00901899
Solyc01g067020.3	4.97134	7.65972			0.0499573
Solyc01g067295.1	125.671	263.83	99.2536	1.0615e-08	4.82334e-06
Solyc01g067402.1	0.16702	0	0.143884	0.00041126	2.59015e-05
Solyc01g067660.3	31.5631	30.895	41.0628	0.0308991		0.000596988
Solyc01g067680.3		34.9457	46.942	0.0255548
Solyc01g067700.3	6.37421	4.40514			0.00760077
Solyc01g067730.3		236.989	178.803	0.0264743
Solyc01g067870.3	0.0243917	0	0		0.0497448	0.0486163
Solyc01g068000.3	20.983		31.1685			1.3565e-07
Solyc01g068120.3		6.22245	1.17274	0.000183676
Solyc01g068280.3	21.0453	15.4596			0.0303237
Solyc01g073640.3	1210.88		934.442			0.00116454
Solyc01g073695.1	0	1.21649	1.29674		0.00935128	0.0135762
Solyc01g073840.1	0.567696	1.94031	0.379576	0.00433377	0.0360205
Solyc01g073860.3	0.209853	1.49533	0.097809	0.00126253	0.013511
Solyc01g073890.3	5.44104	8.60117	7.77327		0.00359162	0.00211661
Solyc01g073970.3	15.3917	81.2734	12.9866	7.8161e-70	4.02751e-62
Solyc01g074040.2	9.36739	17.6312	7.79793	2.78414e-18	7.38659e-16
Solyc01g079120.3	3.09309	0.099911	2.75756	0.00328805	0.000927806
Solyc01g079130.2		1.5014	3.25122	0.0460853
Solyc01g079200.3	4.47435		6.95364			0.0226156
Solyc01g079270.1			0	0.027011
Solyc01g079350.3	22.0706	32.7424	23.2026	0.00253631	3.29786e-05
Solyc01g079375.1	0.0550073		0			0.000806182
Solyc01g079470.3		50.771	29.227	0.024787
Solyc01g079480.3	85.3839		118.25			0.0139362
Solyc01g079570.3	13.8057	4.49136	10.6036	8.12784e-11	2.06463e-22
Solyc01g079600.3	26.4694	26.5291	39.2839	0.0036117		4.52482e-07
Solyc01g079620.3	13.1757	8.75264			0.0176301
Solyc01g079650.3	24.9688	29.8964	40.9481	0.00948793		1.17154e-13
Solyc01g079660.2	0	3.18859	0	0.007354	0.00665839
Solyc01g079880.3	264.719	423.686	252.66	4.38265e-08	3.98945e-09
Solyc01g079940.3	18.6518		26.9154			0.0284572
Solyc01g080280.3	60.7865	76.1477	51.5054	0.000625111	0.0470683
Solyc01g080460.3	20.1427	18.3325	26.5096	0.00191572		0.000270494
Solyc01g080500.2	389.733		475.562			0.00330155
Solyc01g080570.3	0.470045	0.474704	0.144955	0.0268851		0.0204673
Solyc01g080620.3	11.0723	4.63136	11.2382	4.41645e-17	9.16336e-18
Solyc01g080850.3	30.9765	21.2203	30.3019	0.00169651	0.00045254
Solyc01g081250.3	0.158192	1.2417	0.184129	5.92869e-05	5.39515e-13
Solyc01g081590.3	0.0581333		0			0.0282548
Solyc01g081600.3	12.4963	23.0899	12.0463	0.001327	0.00105653
Solyc01g086640.2	5.89302	9.64099	10.3515		0.00547873	2.20356e-05
Solyc01g086800.3	166.706	74.4133	140.187	2.22713e-06	9.76832e-11
Solyc01g086860.3	33.5173	42.8999			0.0164684
Solyc01g086893.1	18.8674	0	0		3.63374e-07	1.07089e-07
Solyc01g086895.1	14.2162	5.32144	0	0.00257465		1.48738e-08
Solyc01g086960.3	462.19		611.411			0.000245154
Solyc01g087020.2	50.8133		79.9954			4.45468e-05
Solyc01g087180.3	1.47644		3.22549			0.0484904
Solyc01g087450.3	1.57526		1.09954			0.0486163
Solyc01g087590.3	30.0282	33.5156	55.6716	0.0152818		1.62013e-07
Solyc01g087775.1	0	0.406377			0.00207521
Solyc01g087810.2	1.797	3.52151			0.0352968
Solyc01g087850.2	29.2042		37.7571			0.0351769
Solyc01g088380.2	5.29594	3.69956			0.0317928
Solyc01g088430.3	1.95052	4.88996	2.1945	0.000949412	1.1517e-05
Solyc01g088505.1	54.4997	70.8147	53.8988	0.0246925	0.00998563
Solyc01g088580.1	8.65144	11.1729	1.62931	9.10575e-05		7.35754e-07
Solyc01g089850.3	11.2468		7.20326			0.0368368
Solyc01g090040.3	1.86692	6.63288	2.18871	2.81702e-16	3.76545e-26
Solyc01g090050.3	0	0.481126	0.01239	2.32056e-09	6.32089e-19
Solyc01g090060.1	0.68902	0	0.743247	8.06602e-07	1.09967e-06
Solyc01g090120.3		1.80347	4.45151	0.0182389
Solyc01g090170.3	19.5741	25.3119			0.01941
Solyc01g090300.3	8.17946	14.0335	15.1778		0.0003582	5.12499e-15
Solyc01g091600.3	44.3479		60.7077			8.85289e-07
Solyc01g091690.3	3.74496		2.07965			0.0133671
Solyc01g091840.3	10.0997		5.77409			0.00295227
Solyc01g094090.3	1.00062	2.7718	1.13002	0.00235651	0.00118905
Solyc01g094237.1	4.75306	2.43559	5.75408	1.90261e-06	5.35972e-05
Solyc01g094410.3	30.3223		45.6227			3.05945e-10
Solyc01g094790.3		54.092	40.6857	0.0335173
Solyc01g094910.3	1.51006		0.623027			0.0353579
Solyc01g094920.3	65.4975		91.7973			4.40247e-06
Solyc01g094950.3	250.307		299.883			0.00113479
Solyc01g095140.3	781.319		1024.11			0.00805865
Solyc01g095150.3	700.413		922.454			0.00113443
Solyc01g095350.1	0		0.296673			0.0215008
Solyc01g095430.3		65.367	49.6275	0.0240506
Solyc01g095490.3	14.562	18.9199			0.03706
Solyc01g095580.3	11.6539	18.0235	12.9509	0.0228863	0.000167526
Solyc01g095630.3	176.629	228.469	247.25		0.0166705	1.32378e-05
Solyc01g095770.3	0.690432		1.37699			0.0380217
Solyc01g095960.3	34.6385	23.5969			0.0145209
Solyc01g095990.3	24.3682		30.2933			0.000236802
Solyc01g096040.3	383.886	301.165			0.0235951
Solyc01g096050.3	43.8303	32.2325	49.6993	0.000949412	0.0207821
Solyc01g096260.3	148.732	105.686			0.0475917
Solyc01g096280.2	14.1785	6.26459	14.7012	3.72446e-06	1.72143e-06
Solyc01g096510.2	10.3902	18.97	17.6362		0.0221237	0.0468185
Solyc01g096620.3	4.86573	2.14034	5.89953	8.56104e-06	0.00140806
Solyc01g096630.3		6.33263	11.8911	0.00208737
Solyc01g096670.3	28.4212		20.472			0.000490993
Solyc01g096700.3	94.4363	127.614			0.000700798
Solyc01g096720.3	0.0180847		0.248115			0.025675
Solyc01g097050.3	4.59159	1.67129			1.00493e-06
Solyc01g097240.3	28.4937	35.2988	15.1597	0.0238869		0.00540339
Solyc01g098000.3	91.5278		75.3973			0.0188303
Solyc01g098110.3	11.3272	8.49958	13.3613	7.98375e-06	0.00960347
Solyc01g098390.3	7.06397	10.486	10.3262		0.0409007	0.00813683
Solyc01g098610.3	18.8011		22.5622			0.00255355
Solyc01g098740.3	26.8567	21.8726	34.8024	0.00025516		0.00104875
Solyc01g098790.2	7.17572		11.5279			4.20369e-05
Solyc01g098800.3	13.4488		22.7955			1.46927e-12
Solyc01g098910.3	86.3256		114.894			0.0115022
Solyc01g099290.3	9.11278	5.01058	7.53948	0.00676494	1.21825e-05
Solyc01g099370.3	242.354	330.595	436.453	0.0366334	0.000713806	7.68346e-18
Solyc01g099460.2	7.17772	5.41717			0.0299139
Solyc01g099480.3		0.292003	0.834631	0.0230705
Solyc01g099510.2	32.6868		51.9402			0.00190948
Solyc01g099520.3	140.006	199.773	199.902		0.0110289	0.000346849
Solyc01g099630.3	75.162	94.5331			0.0365789
Solyc01g099770.3	2229.28	2820.19			0.0270466
Solyc01g099840.3	233.207		311.418			1.93593e-08
Solyc01g099880.3	25.4048		8.97175			2.94901e-06
Solyc01g099960.3	1.24987		0.714846			0.0492432
Solyc01g099980.3	17.7276	12.8311	17.8515	0.0360325	0.0332112
Solyc01g100010.3	12.2001	16.2374	17.4175		0.0314819	8.56267e-05
Solyc01g100190.3	6.44176	8.13521	7.70871		0.0412139	0.0127316
Solyc01g100240.3	12.039		15.9551			0.00369893
Solyc01g100370.3		23.3701	16.0796	0.0055838
Solyc01g100760.2	127.609		95.0574			0.008766
Solyc01g100810.3	19.5225	15.3012			0.0293514
Solyc01g101060.3	367.908		423.036			0.0208861
Solyc01g102350.3	21.5346		31.2643			0.00344506
Solyc01g102840.3	19.1371	32.8332	38.1516		6.16121e-09	2.75562e-19
Solyc01g103000.2	1.54226	0.584231			0.00146894
Solyc01g103030.3		9.22493	15.4915	0.0351765
Solyc01g103310.3	9.13962	7.19119			0.0332474
Solyc01g103510.3		105.018	81.2034	0.0329679
Solyc01g103540.3	200.704	253.102			0.0189501
Solyc01g103580.3	6.95435		11.3103			0.0017026
Solyc01g103670.3	5.96143	15.8646	5.5984	4.00953e-23	6.26544e-29
Solyc01g104000.3		13.1731	16.9958	0.028311
Solyc01g104400.3	38.96	45.2604	24.8454	0.000174518		2.38013e-05
Solyc01g104470.3	287.439	373.407	289.608	0.0393331	0.00891474
Solyc01g104670.3	54.418		62.5487			0.0296047
Solyc01g105120.3	18.5708	11.1273	15.9357	0.000913782	1.10819e-07
Solyc01g105410.3	285.396		361.855			0.00070558
Solyc01g105420.3	32.693		38.9809			0.00488558
Solyc01g105500.3	9.77313	19.0087	9.76556	5.49966e-07	3.78452e-08
Solyc01g105560.3	39.7537	52.8142	49.6502		0.0153344	0.00502452
Solyc01g105710.3	163.223	127.64	131.645		0.0332474	0.0237132
Solyc01g106175.1	13.7149	7.28553	11.7369	0.0352444	0.00100574
Solyc01g106280.3	245.805	233.077	308.097	0.00929175		2.77378e-05
Solyc01g106390.3	29.6143	40.2257	46.0942		0.00815293	1.29575e-09
Solyc01g107090.2	27.2177	44.6258			0.0182798
Solyc01g107170.2	53.5949		85.6802			4.59967e-07
Solyc01g107180.3	33.5859	24.1175	31.5144	0.041769	0.00141073
Solyc01g107290.3	23.5239	31.5945	34.9674		0.00467506	5.90542e-10
Solyc01g107300.3	11.3713		16.5468			0.000189771
Solyc01g107340.3	123.984		141.706			0.0489092
Solyc01g107370.3		1.22495	0.289007	0.00375078
Solyc01g107510.3	25.526	16.9679	24.3026	0.0268851	0.00521586
Solyc01g107700.3			19.3355			0.0249545
Solyc01g107730.3		39.7904	22.8678	0.000326511
Solyc01g108220.3	3.02767	1.54348	3.03783	0.0158835	0.0201843
Solyc01g108250.3	6.91105	10.948	13.3516		0.0254431	4.70338e-05
Solyc01g108260.3	32.1078		40.1309			0.0010089
Solyc01g108500.3	229.174	290.182			0.0194605
Solyc01g108670.3	10.7049		8.04584			0.00551414
Solyc01g108780.3	5.46379	2.93885			0.000563407
Solyc01g108975.1	0.235907	0.649233	0.12389	4.91821e-06	0.00722374
Solyc01g109010.3	0.897385	1.84486	0.633939	0.00025516	0.0197549
Solyc01g109110.3	9.4232		14.9674			0.000117181
Solyc01g109150.3	8.53781	4.38006	5.05676		0.00326225	0.0318397
Solyc01g109250.2	44.1103	63.2872	74.1858		0.0238277	6.59503e-05
Solyc01g109390.3	539.58		362.926			0.000473279
Solyc01g109740.3	0.143139		0.00534767			0.0245217
Solyc01g109790.3	46.7087	31.6074	42.4916	0.0195463	6.65763e-05
Solyc01g109890.3	24.0688	21.8718	30.732	0.0106173		0.0221828
Solyc01g110000.3	24.4184		18.37			0.00437017
Solyc01g110310.3	59.8609		74.821			0.0058911
Solyc01g110340.3	6.23467		4.10469			0.00380756
Solyc01g110360.3	18.368	29.2636	18.0572	0.000264797	0.000192692
Solyc01g110430.3	331.411		461.428			2.8687e-05
Solyc01g110440.3	437.276	325.811	507.537	0.000276735	0.0341473
Solyc01g110480.3	69.4056	66.2307	97.5709	0.000364834		2.34954e-09
Solyc01g110590.3	3.96924	2.25653	2.4391		2.41364e-06	8.72908e-05
Solyc01g110688.1		0.387086	1.19603	0.0082028
Solyc01g111075.1	1056.39	762.231	0.418672	2.2176e-08		0
Solyc01g111080.3	6.42462		12.8707			1.73069e-12
Solyc01g111145.1	38.8729	61.3034	52.0057		0.0121731	0.00299702
Solyc01g111440.3	99.5076		147.597			0.000430304
Solyc01g111570.3	17.4841	12.2177			0.00819915
Solyc01g111630.3		25.7217	18.7235	0.0428034
Solyc01g111730.3	42.7617		49.5566			0.0386457
Solyc01g111980.3	51.9358	65.2724	90.6036	0.0484297		4.9307e-10
Solyc01g112000.3	34.037	52.3854	61.6454		0.000270932	6.96553e-18
Solyc02g005070.2	0	0.14844	0	0.000588671	0.000478641
Solyc02g005180.3	10.0504	6.82346			0.0119383
Solyc02g005513.1	0	0.202462	0	6.61487e-13	1.56089e-13
Solyc02g014037.1	0	1.24783	0	2.80435e-30	1.07104e-30
Solyc02g014750.1	0	1.30223	0	8.31379e-05	6.41932e-05
Solyc02g020890.3	21.3885	20.5622	35.1958	0.000424687		2.03533e-06
Solyc02g022880.1	0	1.23667	0	0.00142408	0.00112575
Solyc02g030260.2	0	0.143499			0.00216401
Solyc02g030275.1	0	0.0685173	0	0.0154863	0.0134704
Solyc02g030505.1	0.707332	0.226178			0.0314137
Solyc02g031920.3	0	0.31635	0	0.0257673	0.0219572
Solyc02g031975.1		4.02041	2.14594	0.0460878
Solyc02g032100.3		3.76761	7.08401	0.0177961
Solyc02g036350.3	144.407	113.001			0.0219602
Solyc02g036480.1	28.8748	50.7221	49.0946		0.00269385	0.00225261
Solyc02g037550.3	9.91194	8.3864	14.3683	0.000487803		0.00476883
Solyc02g038680.1	0	0.0534687			0.00430724
Solyc02g043864.1	21.8806	34.8353			8.98442e-05
Solyc02g050287.1	5.13716	8.67269			0.0186985
Solyc02g055370.3	2.77964	7.54425	2.69911	0.00555281	0.0048157
Solyc02g061770.3	341.77	401.32	109.944	2.22713e-06		1.17423e-15
Solyc02g061780.3		2.00355	4.22739	0.0319447
Solyc02g061900.1	0		0.16424			0.0492177
Solyc02g062100.3	25.0179		31.7259			0.00166203
Solyc02g062160.1	10.3114	19.8288	3.55698	2.57795e-05		0.0272656
Solyc02g062340.3		20.2191	13.3873	0.0222624
Solyc02g062460.3	60.2627		82.1982			0.0119428
Solyc02g062463.1	73.2647	94.8029	108.193		0.0291927	7.86961e-09
Solyc02g062550.3	31.6711	47.4247	52.4252		0.0482253	4.93628e-05
Solyc02g062960.3	7.0341	5.12114	11.954	4.5994e-09		1.39117e-10
Solyc02g063030.3	23.5018	15.381	22.5808	0.02134	0.0051825
Solyc02g063150.3	69.2774	117.895	62.0116	2.52374e-08	5.72785e-07
Solyc02g063360.3	1.21931	2.15532	1.20003	0.00880157	0.00568078
Solyc02g063430.3	65.0747		49.8298			0.00348272
Solyc02g063450.3		43.7084	59.2519	0.0196491
Solyc02g064570.2	0	0.063486			0.0238326
Solyc02g064680.3	77.843	94.8105	142.932	0.000532995		2.72981e-17
Solyc02g064690.3	3.39047	2.88756	5.76616	1.90261e-06		1.10812e-05
Solyc02g064720.3	26.1165		31.8341			0.0104259
Solyc02g064795.1	64.1559	47.1851			0.0320498
Solyc02g064830.3	6.94235		11.2341			0.021031
Solyc02g064980.1		36.3666	55.7344	0.0250689
Solyc02g065060.3	1.21035	2.65236	1.71588	0.0262164	2.82967e-06
Solyc02g065085.1	0.911417	0.27321			0.00814807
Solyc02g065090.3		0.0355227	0	0.0061894
Solyc02g065170.3	16.4993		22.5491			0.000323832
Solyc02g065250.2	6.35615	4.16175			0.0220752
Solyc02g065640.3	0.247906	0	0		0.0317795	0.0289826
Solyc02g066940.3	34.3035	25.9979			0.0486669
Solyc02g067050.3	1.03097		0.313376			0.0318716
Solyc02g067240.2		0.803922	0.242918	0.0228863
Solyc02g067440.3	27.342	31.271	18.8294	2.61139e-06		2.27645e-05
Solyc02g067450.3	1.14474	2.843	0.582049	0.000128824		0.0455622
Solyc02g067580.3	100.918	143.926	96.2367	6.84806e-05	4.45498e-05
Solyc02g067600.1	2.22657	6.89491			0.0479159
Solyc02g067660.3	22.7242	33.7652			0.00215736
Solyc02g067750.3	62.6909	62.2379	9.88832	2.61188e-06		1.70958e-44
Solyc02g067800.3	4.97969		7.13818			1.38992e-06
Solyc02g068040.3	8.51892	5.6282	9.57897	9.09461e-06	0.001756
Solyc02g068670.2	5.72546		8.76722			0.0408511
Solyc02g068680.1	57.6791		94.8716			2.62525e-08
Solyc02g068877.1	7.83317	3.19794			0.0111468
Solyc02g068990.3	20.3481	28.153	21.7931	0.0408699	0.00139105
Solyc02g069110.3	63.3188	46.9312			0.0184585
Solyc02g069260.3	50.5995		61.4362			0.00852964
Solyc02g069420.3	0.719929		0.191982			0.0350774
Solyc02g069430.3	0.600374		0.122799			0.0237587
Solyc02g069490.3	299.379		244.014			0.0128679
Solyc02g069680.3		43.806	32.3148	0.0449201
Solyc02g070210.3	52.9265		41.0272			0.0421148
Solyc02g070430.3	8.76907	4.48431			0.0164684
Solyc02g070540.3	79.696		91.2917			0.0440415
Solyc02g070670.3	55.1532		63.2748			0.0481909
Solyc02g070877.1		29.4885	47.8594	0.00207155
Solyc02g070910.2	9.12344		12.6083			0.000126269
Solyc02g071170.3		46.8014	36.2517	0.0443619
Solyc02g071200.3	3.64254	2.43872			0.0324292
Solyc02g071220.3		19.4125	31.7822	0.0107946
Solyc02g071610.3	53.9514	74.4457			0.00511977
Solyc02g071720.3		9.18115	6.05562	0.0127144
Solyc02g071730.3	26.1675	36.6435	24.9576	0.00015109	0.000236649
Solyc02g071780.3	18.2886	20.6481	27.9311	0.0311169		4.59967e-07
Solyc02g071800.3	6.55835	6.10246	8.63278	0.0473204		0.0329663
Solyc02g071920.3		6.40667	4.08365	0.0238869
Solyc02g071990.3	11.3308		14.4186			0.00670347
Solyc02g072080.1	34.9729	46.163	55.5547		0.0252958	5.09273e-07
Solyc02g072150.3	16.2764	13.9162	23.3967	0.00057637		7.15644e-05
Solyc02g075610.3	51.1776		32.8352			0.00852914
Solyc02g076710.3	8.36754	4.84908	4.84051		0.0120234	0.00112456
Solyc02g076750.2	19.6871	11.4971	19.6976	0.0327273	0.0352157
Solyc02g077040.3	14.3683	21.2891	18.7632		0.0175763	0.021025
Solyc02g077080.3	35.1882		47.9789			0.00173175
Solyc02g077240.3	24.8042	33.1074	21.4682	0.000919922	0.030022
Solyc02g077430.3	23.6611	7.86299	9.76943		2.10587e-06	0.00016559
Solyc02g077880.3	252.262		309.409			0.00679626
Solyc02g078015.1	10.8703	6.39692			0.0095067
Solyc02g078050.3	50.0563	49.5273	27.1457	0.00064372		3.2966e-05
Solyc02g078090.1	3.9692	0.723528			0.0428975
Solyc02g078100.3	303.037	481.924	133.278	6.22911e-09		1.00712e-06
Solyc02g078285.1	4.77724	3.02207			0.00427962
Solyc02g078480.3	67.7019		85.1464			0.0329663
Solyc02g078650.3		1.63398	0.499341	0.0111618
Solyc02g078720.3	2.96902	5.2558	4.37358		0.00164027	0.0307303
Solyc02g078890.1	154.091	88.5655			0.0122556
Solyc02g078930.2	0.102459	0			0.0292042
Solyc02g079040.3	29.3056		38.1473			0.0102857
Solyc02g079570.3	7.3045		10.7806			0.00568082
Solyc02g079630.2	0	0.0136597			0.0419116
Solyc02g079950.3		78.2161	56.5086	0.009638
Solyc02g080050.2	5.82069		7.65493			0.0181834
Solyc02g080220.3	4.31341	10.7466	4.41515	8.31379e-05	9.03199e-05
Solyc02g080290.3		7.12537	9.68962	0.0136483
Solyc02g080640.3	27.0089	24.5177	32.6326	0.0431198		0.0177278
Solyc02g080790.3	19.3548	12.0448			0.00857099
Solyc02g080810.3		44.6982	32.3184	0.00836259
Solyc02g080880.3	47.0626	44.9545	59.0118	0.0347373		0.00389264
Solyc02g080890.3	22.5396		37.6523			1.07027e-05
Solyc02g081550.3	1.6854		2.54435			0.0419145
Solyc02g081620.3	59.233	45.3111			0.0375714
Solyc02g081830.3		13.875	8.97933	0.0126698
Solyc02g081980.3	80.9384	50.0737	63.0781		5.18195e-07	0.00718553
Solyc02g082270.3	33.6015		44.3631			7.63953e-06
Solyc02g082553.1	0.138944		1.04537			7.42626e-07
Solyc02g082557.1	11.1204	5.61214			0.0120866
Solyc02g082613.1	5.27004	3.05355			0.0473805
Solyc02g082680.3	19.9931	13.0086			0.001756
Solyc02g082763.1	4.44693	1.54978			0.0165134
Solyc02g083000.1	7.08096	3.30695			0.0478685
Solyc02g083310.3	77.1378	55.3212			0.00698067
Solyc02g083700.3	15.2439	11.3034			0.0179065
Solyc02g083860.3		108.551	153.811	0.0256414
Solyc02g084230.2	44.7521	56.7236			0.0322878
Solyc02g084630.3	67.9676		55.3952			0.0471122
Solyc02g084740.3	14.3936	10.1193	16.2897	3.74164e-05	0.00504199
Solyc02g084890.2	20.1791		32.9251			5.69321e-08
Solyc02g084980.3	7.68355		11.0346			0.0456841
Solyc02g085360.3	11.0972	6.35305	11.6771	2.64698e-05	3.08366e-05
Solyc02g085490.2	54.2472	29.431	48.672	6.13767e-05	7.89741e-09
Solyc02g085630.3	129.136	60.4586	155.092	1.41076e-14	2.66444e-14
Solyc02g085950.3	345.286	634.258	315.349	4.13403e-05	2.63348e-06
Solyc02g086300.3	1.52694	3.47255			0.0324292
Solyc02g086570.2	0	0.740464	0.00771467	0.00390155	5.23255e-05
Solyc02g086820.3	4.78502	9.97068	4.20569	0.000518654	0.00166414
Solyc02g086970.3	16.6044	11.8519	18.2619	0.00308163	0.0142761
Solyc02g087210.3	135.212	200.738	232.387		0.000804016	3.67764e-09
Solyc02g087220.3	20.7206		27.4971			0.000242559
Solyc02g087340.3	56.3018		75.7383			2.77884e-06
Solyc02g087360.3	20.7079	14.9156			0.0469032
Solyc02g087390.2	0.0658777	0	0		0.0134582	0.0126588
Solyc02g087480.3	24.0101		30.1414			0.00260917
Solyc02g087500.2		0.265696	0.020185	0.0274957
Solyc02g087540.2	44.8725	58.431	76.0966		0.0140234	4.7455e-09
Solyc02g087670.3		4.6884	1.02407	0.000543668
Solyc02g087850.1	12.9291		21.9951			0.00118076
Solyc02g087970.1	304.041	217.469	239.653		0.00682193	0.0492035
Solyc02g088090.1	67.7909	78.2524	113.273	0.0335451		7.27708e-07
Solyc02g088230.3	10.7791		12.4311			0.0430755
Solyc02g088270.3		3.08316	5.14671	0.0304798
Solyc02g088325.1	0.997559		0.2999			0.00579002
Solyc02g088345.1	23.0248	33.5134			0.00488214
Solyc02g088560.3	37.3999		27.1927			0.00702801
Solyc02g088630.3	22.9336	24.9296	36.8225	0.00247672		1.25924e-08
Solyc02g088690.3	132.711		186.285			4.42143e-06
Solyc02g088910.3	29.6111		35.6278			0.0316998
Solyc02g088950.2	7.17286	4.31527	5.76744		0.00521586	0.0227629
Solyc02g089010.2	13.915	8.50607			0.0164336
Solyc02g089590.3	0.122363	0	0		0.00265282	0.00173747
Solyc02g089600.3	19.8076	25.4684			0.0254386
Solyc02g089610.2	133.813		192.586			1.47963e-05
Solyc02g089620.3	94.3173	72.2296	112.174	3.72446e-06	0.0144139	0.0291304
Solyc02g089630.3	1.11197	3.49539	1.72664	0.0352057	0.000106801
Solyc02g089640.3	13.0821	18.6241	21.7473		0.00268794	3.31447e-14
Solyc02g089680.3	16.3558		21.9716			0.0110668
Solyc02g089720.2	10.3592	14.7233			0.0242387
Solyc02g089920.2	31.9797	40.0928	54.3921	0.0191687		1.46927e-12
Solyc02g089940.3	3.8481	2.28694	4.54541	0.00163672	0.0295373
Solyc02g090120.1	23.8268	47.7622	16.2007	5.53084e-05	0.021334
Solyc02g090315.1	14.5146	11.3591	15.9232	0.00525719	0.0473805
Solyc02g090350.3	31.3386	24.0716			0.0123119
Solyc02g090360.3	81.384	124.415	158.046		3.65802e-07	1.89338e-28
Solyc02g090380.3	8.35766		12.1141			1.95689e-05
Solyc02g090470.3	0.54387	0.207271			0.0157095
Solyc02g090490.3	63.9031		87.4847			0.00791738
Solyc02g090500.3		4.7861	7.63267	0.00544552
Solyc02g090505.1	1.33363		2.28847			0.0309929
Solyc02g090730.3	0.117031	1.13492			0.0125879
Solyc02g090770.1	10.143		17.8407			0.0386457
Solyc02g090930.3	16.8435	8.68343	15.2086	0.0446091	0.000497667
Solyc02g090970.1		59.6247	89.1745	0.0300589
Solyc02g091023.1		0	0.468847	2.76512e-10
Solyc02g091180.1	60.8479		88.1023			0.0187611
Solyc02g091500.1	189.247	200.817	277.309	0.00770702		1.62378e-09
Solyc02g091670.1	25.3823		37.4397			0.00478278
Solyc02g091700.3	25.3513	53.8378	37.3968		2.94246e-11	0.000212382
Solyc02g092000.3	47.1121		57.8829			0.0419145
Solyc02g092450.3	2.30493	3.53613	3.7961		0.0063902	4.8179e-05
Solyc02g092480.3	13.9063	10.698			0.0470917
Solyc02g092490.3	6.2936	3.58285			0.0337492
Solyc02g092580.3	2.04314		0.668244			0.000132316
Solyc02g092620.3	13.2436	7.93296	12.2606	0.0408017	0.00755646
Solyc02g092750.3	18.8438		24.7379			0.015283
Solyc02g092790.3	45.2601		61.0038			3.65505e-08
Solyc02g092800.3	39.0993	33.0726	46.4299	0.00643358		0.0169076
Solyc02g092820.3	4.13163	0.728253	4.10738	4.8004e-11	1.83635e-11
Solyc02g092920.3	58.0443		71.3428			0.000233225
Solyc02g092990.1	33.9857		49.1574			0.0017286
Solyc02g093180.3	39.7557	18.9504	41.8648	1.02632e-15	1.43903e-14
Solyc02g093250.3	5.03657	10.4866	9.15735		0.00489381	0.0030511
Solyc02g093310.3	36.4326	28.2134			0.0368656
Solyc02g093365.1	2.61075	3.7381	1.49234	0.00291473		0.041065
Solyc02g093430.3	18.8779		27.1859			6.79131e-09
Solyc02g093570.2		3.33943	0.68012	0.000694916
Solyc02g093580.3	45.8274	43.8234	4.60373	0.012218		5.60349e-19
Solyc02g093610.3		4.02962	8.69481	0.0386887
Solyc02g093720.3	22.5144		17.0144			0.0170717
Solyc02g093870.3	16.4027	22.0071	12.1653	0.00363664		0.0115418
Solyc02g094010.2	14.5032	25.8894	28.8808		1.44964e-06	3.99894e-13
Solyc02g094030.3	81.8078		106.852			0.000742164
Solyc02g094380.2	0.135232		0.00821733			0.0484916
Solyc02g094400.3	14.9071		19.3172			0.0189603
Solyc02g094860.2	2.89535	1.46061	3.29579	0.00991131	0.047561
Solyc03g005450.3	16.5429		20.6604			0.000246195
Solyc03g005570.3	10.6396	16.5145	18.9367		0.0384973	0.00127879
Solyc03g005760.1	122.584	84.8148			0.00366274
Solyc03g005880.3	0.271406	4.60932	0.169771	2.07758e-14	2.3422e-11
Solyc03g006210.2		0.0867723	1.09574	0.00879656
Solyc03g006490.3	118.249	107.089	141.73	0.0351116		0.00239669
Solyc03g006620.3	10.9546		16.5324			0.0386457
Solyc03g006870.3	29.5386	20.6112	27.3058	0.024425	0.000331527
Solyc03g006970.1	36.0936		27.8826			0.0307024
Solyc03g007240.3	124.304	73.7213	106.122	0.000180428	1.19127e-09
Solyc03g007275.1	0		0.453083			0.0430738
Solyc03g007395.1	3.20802	1.73249			0.0170402
Solyc03g007470.3		109	82.3987	0.0209598
Solyc03g007710.3	2.99162		5.84418			0.0127807
Solyc03g007770.3	14.9227	19.4995	18.5575		0.0460132	0.0220702
Solyc03g007870.3	54.4215	87.7358	88.4266		4.93387e-05	6.02177e-08
Solyc03g007960.3	122.125		162.846			0.025675
Solyc03g013160.3	40.8487		23.8888			4.99002e-07
Solyc03g019650.3	17.3914	11.8889	18.0533	0.00142408	0.00377584
Solyc03g020030.3	71.737	39.4502			0.00103285
Solyc03g020040.3		160.204	102.2	0.0159781
Solyc03g020060.3	3.44773	0.88542	0.810474		0.0219391	0.0128679
Solyc03g020070.3	1.44954	0.011613	0.019813		0.000974145	0.00287741
Solyc03g020080.3	1.11924	0.0389793	0.228624		0.00424145	0.001114
Solyc03g025170.1	56.0009		71.022			0.000989976
Solyc03g025790.3	2.05174	3.20797	0.71446	0.000429435		0.0351769
Solyc03g026120.3	19.8144		13.4339			0.0295424
Solyc03g026220.3	118.887		151.21			0.008766
Solyc03g026270.2	36.8249	57.5447	72.1821		6.16277e-07	4.74988e-16
Solyc03g031420.1	25.2673		34.0593			0.0263808
Solyc03g032215.1	0.0423347	0	0		0.0174775	0.0172357
Solyc03g033330.3	21.7561	33.1173	16.6279	3.37107e-08	0.00228768
Solyc03g033745.1	1.31917	0.689288	1.40252	0.0051333	0.0358117
Solyc03g034050.3	15.3169	20.832			0.0428975
Solyc03g034160.3	0.278608	0.673559			0.0456737
Solyc03g034220.3	382.609	509.303	271.052	1.64609e-09	0.0173764	4.96566e-08
Solyc03g034230.3	9.89485	14.0997			0.0380545
Solyc03g034250.3	16.6622		21.4219			0.00459437
Solyc03g034380.1	16.8707	57.0885	9.96119	2.6178e-11	2.1405e-06
Solyc03g034410.1	7.17976		13.6391			0.0361405
Solyc03g034417.1	22.9691	0	0		0.00035428	0.00104875
Solyc03g043700.3	3.3985		6.04271			0.00107242
Solyc03g044200.3	30.1464	27.5245	15.7784	0.012218		6.55992e-07
Solyc03g044600.2	8.33741	13.9049	7.15131	0.000133297	0.00255343
Solyc03g045140.3	0.495635	2.05726	0.518844	2.42838e-17	7.5864e-22
Solyc03g046390.1	0.0221323	0.760282		0.0434017	0.0201843
Solyc03g053060.2		0.679688	1.77978	1.69845e-65
Solyc03g053105.1	0.078051	9.43581	0.025035	0.0291013	1.46145e-73
Solyc03g058890.3		1.36226	0.25183	6.8506e-05
Solyc03g058910.3	1.68043	5.03002	1.03021	1.99106e-06	0.0100927
Solyc03g058950.3	4.58016	2.64132	4.40931		4.88063e-08
Solyc03g062930.2	3.19641	4.47433			0.0442267
Solyc03g063260.3	0.746518	0.0450763	0.0108543		0.0051717	0.000161751
Solyc03g063390.1	4.53446	2.10486			0.0486669
Solyc03g065250.3		18.9795	10.522	0.0204204
Solyc03g070380.3	0.462444		0.116394			0.0271302
Solyc03g070430.1	51.4019	18.4456			0.000961917
Solyc03g071650.2	8.76813	3.49129	7.73376	0.0264544	0.00482718
Solyc03g078000.3	5.42244	21.035	6.13275	5.75202e-25	1.64425e-32
Solyc03g078230.3	2.94625	4.79495	3.11125	0.00119071	0.000114219
Solyc03g078260.3	2.31254	4.53576	1.14276	1.86501e-05		0.0184339
Solyc03g078420.3	0.379369	1.39459			0.0364525
Solyc03g078580.3	102.4	59.8065			0.0103948
Solyc03g079880.3	9.14509	3.00295	11.0304	3.93026e-05	0.00115011
Solyc03g080030.3	2.32573	5.65856	0.826746	1.64193e-05		0.0151577
Solyc03g080090.3	71.238		104.638			5.89994e-10
Solyc03g081240.3		8.68632	11.8386	0.0329332
Solyc03g082500.3	13.0052		16.0104			0.0455645
Solyc03g082520.1	6.66682	15.0521			0.0485254
Solyc03g082530.1	26.9846	46.6214	51.1747		0.0262689	0.00158989
Solyc03g082620.3	11.1257	9.92367	14.4746	0.0300589		0.00812662
Solyc03g082660.3	83.1602		107.712			0.000512143
Solyc03g083010.3	35.522	22.3582			0.00330891
Solyc03g083095.1	30.5697	23.4642			0.0314586
Solyc03g083170.3	2.80292	1.47454			0.00169447
Solyc03g083440.3	47.1449	24.9839	34.8807	0.023139	1.89422e-08	7.25404e-07
Solyc03g083480.3	19.5349	32.1704	36.7347		0.00144624	7.18094e-06
Solyc03g083730.1	43.0241	75.1455			0.00290211
Solyc03g083785.1	1.73855	0.579381	1.83531	0.00209101	0.0018737
Solyc03g093080.3	25.3184	42.3533	59.0505	0.0449443	0.000200765	5.84295e-17
Solyc03g093120.3	15.5583	26.9048	36.5152	0.0190113	1.39154e-09	7.63104e-33
Solyc03g093130.3	11.4651	24.64	30.6697		2.12801e-07	2.82661e-15
Solyc03g093200.3	22.3803		26.7788			0.0113552
Solyc03g093220.3		40.9647	29.6529	0.0297207
Solyc03g093530.2	0	0.986043	0	1.02054e-08	5.07777e-09
Solyc03g093550.1	48.2565	72.6435	77.5625		0.00658879	2.68389e-06
Solyc03g093560.1	64.0241	107.342	110.677		2.68369e-05	3.77086e-11
Solyc03g093640.3	5.66778	10.698			0.00193872
Solyc03g093880.3	11.8453	15.6503			0.0414633
Solyc03g094160.3	12.6873		16.522			0.041065
Solyc03g095750.2	0.077336	0.00442267			0.0211829
Solyc03g095770.3	52.9387	74.6548	73.3225		0.000726233	1.1228e-06
Solyc03g095900.3	1.76102		0.582236			0.00813683
Solyc03g096240.2	0	0.216381	0	0.0499452	0.0447927
Solyc03g096460.3	14.7855	23.9121			0.0431423
Solyc03g096640.3		0.0555537	0.682184	0.00502076
Solyc03g096670.3	68.877		95.4504			6.0518e-07
Solyc03g096840.3	371.388		427.957			0.0232966
Solyc03g096870.3	52.3043		36.0006			0.000538617
Solyc03g096880.3	11.8362		14.5832			0.0467552
Solyc03g097050.3	7.89085	14.6327	20.6563		1.1611e-07	7.96788e-22
Solyc03g097180.3	22.5159		28.0833			0.00752814
Solyc03g097355.1	21.3577	12.1814			0.0486669
Solyc03g097585.1	57.0342	77.1239			0.00675518
Solyc03g097715.1		13.9882	20.2616	0.0291765
Solyc03g097720.3	6.20332	6.55866	2.22305	0.0199886		0.00090043
Solyc03g097820.2	25.6148	18.0918			0.00526411
Solyc03g097950.3		49.804	35.1381	0.0080613
Solyc03g098300.1	27.1926	20.3461	36.9652	8.73532e-05		0.0279042
Solyc03g098660.3	14.8535		24.0792			0.00015718
Solyc03g098700.1	24.7592	9.78469			0.000331527
Solyc03g098705.1	0.0601173	0			0.00171606
Solyc03g098710.1	574.976	291.755	535.642	4.72208e-05	2.93702e-11
Solyc03g098720.3	35.8187	9.27606	18.0428	0.0106711	5.01041e-16	5.04371e-05
Solyc03g098760.2	3.765	0.0678897	0.273126		8.35863e-06	0.000518386
Solyc03g098790.2	135.456	51.382	131.834	2.77909e-15	7.46002e-17
Solyc03g110983.1	0.069213	0			0.0397879
Solyc03g111100.1	144.878	152.803	241.487	1.54161e-05		3.85581e-13
Solyc03g111540.2		0.395227	0.0726587	0.0378026
Solyc03g111550.3	7.13259	10.7697			0.0482382
Solyc03g111575.1	43.8283		49.9146			0.0481909
Solyc03g111690.3	5.75895	8.90063	5.0028	0.00033093	0.00510568
Solyc03g111710.3	23.6358	15.5165	26.9841	0.00379707	0.0198521
Solyc03g111730.3	20.0815	29.4623	18.6768	0.00025516	0.00306228
Solyc03g111797.1	5.7762		8.60926			0.00994102
Solyc03g111820.3	26.2033	60.7478	24.8685	7.6576e-09	2.92208e-09
Solyc03g111935.1	0.000869333	2.40842	0.00104133	7.98375e-06	7.12652e-06
Solyc03g112297.1		55.3734	88.838	0.00305781
Solyc03g112330.3		6.09642	3.84667	0.0424973
Solyc03g112340.1	34.6082	50.2178	52.6031		0.00760077	9.29819e-06
Solyc03g112730.3		0.180442	0.0133353	0.0156032
Solyc03g112770.3	38.4517	51.3771	38.6084	0.0265134	0.0130752
Solyc03g112990.1	38.8964	57.7649			0.0186321
Solyc03g113040.3	10.9933	7.98667	10.3628	0.0320759	0.00186995
Solyc03g113100.3	75.5087	103.187	73.9904	0.000939763	0.000486643
Solyc03g113130.3	11.7507	18.9458	11.2589	0.000545489	0.00106439
Solyc03g113150.3	0.591655	0.180061			0.0301822
Solyc03g113255.1	0.233754		0.00269167			5.45463e-09
Solyc03g113330.3	8.2893	5.49717	8.56186	0.0198159	0.0434361
Solyc03g113405.1	59.307		68.3497			0.0266115
Solyc03g113410.2	1.91237	4.74986	0.922941	5.39151e-06	0.00768731
Solyc03g113560.3	38.7063	23.7179	36.7212	0.00376039	1.13097e-05
Solyc03g113620.3	117.235		134.186			0.0486163
Solyc03g113860.2		1.96264	3.32611	0.00942821
Solyc03g113910.3	55.8749	73.7523	34.2363	8.66082e-11	0.0438854	2.62525e-08
Solyc03g113990.3	7.06615		10.4368			0.00234348
Solyc03g114150.3	32.4579	46.184	38.2965		8.98442e-05	0.0141987
Solyc03g114160.1	2.9105		6.09892			0.000603165
Solyc03g114360.3	7.70377	12.7145	16.412		0.00715747	2.21235e-08
Solyc03g114720.3	25.2207	18.9794	27.3061	0.00211375	0.022044
Solyc03g115070.1	15.5536		22.5089			0.00531685
Solyc03g115220.3	21.8396	28.8508	21.1741	0.0366654	0.00412362
Solyc03g115247.1	33.5484	23.4221			0.0254386
Solyc03g115650.3	67.9736	104.756	73.3077	0.0022243	3.00688e-06
Solyc03g115740.2	23.7741		29.9426			0.0228692
Solyc03g115770.3		17.3662	26.0046	0.00310025
Solyc03g115870.3	36.0811	35.6375	47.271	0.0203376		4.71627e-05
Solyc03g116030.3	29.4617		37.9035			0.00752298
Solyc03g116340.3	43.2103	59.996	71.5537		0.00134941	1.24757e-17
Solyc03g116370.3		8.95975	6.01684	0.0471412
Solyc03g116680.3	107.989		127.275			0.0160985
Solyc03g116847.1	2.21741		0.628215			2.76496e-05
Solyc03g116850.3	6.58119		2.05924			1.84564e-08
Solyc03g116930.3	0.319036	0.059448			0.00421536
Solyc03g116970.2	4.26962	0.767999	4.60145	7.4687e-18	1.19589e-16
Solyc03g116975.1	1.36231	0.166858	1.0315	0.000126101	4.81964e-07
Solyc03g117210.3	20.0464		29.2561			0.000106387
Solyc03g117280.3		19.3775	25.4188	0.0490489
Solyc03g117540.3	4.6154	2.59117			0.0156488
Solyc03g117543.1	2.47609	0.985779			0.0254985
Solyc03g117547.1	11.5888	8.34762			0.0152997
Solyc03g117600.3	20.6172	13.991	14.2708		0.00205075	1.91735e-06
Solyc03g117760.3	34.4677		43.1279			0.00630783
Solyc03g117980.3	80.8954		122.442			2.47094e-06
Solyc03g118060.3	0	0.155327			0.0211581
Solyc03g118200.3	38.574	25.8746	42.7361	4.69259e-06	7.41356e-06
Solyc03g118260.2	2.95162	1.94164	3.00461	0.00587784	0.00968037
Solyc03g118450.1	100.192		142.934			0.0443536
Solyc03g118470.3	96.2056	128.963	155.061		0.00631452	2.14925e-10
Solyc03g118810.1	245.617	352.939	353.272		0.000974588	1.23809e-05
Solyc03g119060.3	77.2633		91.6352			0.00468396
Solyc03g119140.3	4.63169	3.301	4.55528	0.0461627	0.0231372
Solyc03g119210.1	176.75	184.908	109.239	0.0194839		0.00311656
Solyc03g119250.3	46.455	70.6572	84.6051		1.11966e-05	3.22968e-13
Solyc03g119530.3	109.477	83.7635	115.73	0.00894737	0.0320934
Solyc03g119760.3	10.9852		12.9617			0.0190898
Solyc03g119780.3	26.7768	20.5286			0.0183816
Solyc03g120260.3	6.34952	11.5728			0.023724
Solyc03g120380.3	9.54577	3.68579			7.1786e-05
Solyc03g120410.2	126.783	88.504	100.544		0.000492217	0.000107316
Solyc03g120495.1	4.26659		0.0334403			0.00531122
Solyc03g120550.3	78.1669	73.3347	113.243	1.43355e-05		5.86019e-11
Solyc03g120850.3	39.6386	43.3018	33.0951	0.0277076		0.0436847
Solyc03g120955.1	4.13209	6.23394	0.342849	1.86501e-05		1.71746e-17
Solyc03g121090.3	4.09727	7.82032			0.0112497
Solyc03g121340.1	22.2007		40.3409			0.0441354
Solyc03g121360.1	328.542		448.59			1.04365e-06
Solyc03g121400.1	14.7863	25.4752	28.694		0.0260549	8.52808e-05
Solyc03g121610.3	20.0718	15.0723			0.0493437
Solyc03g121630.3	15.8857		22.9584			3.51008e-10
Solyc03g121890.1	26.5503		36.1343			0.00369893
Solyc03g122270.3	59.683	43.9715			0.00560864
Solyc03g122340.3	164.659		209.637			0.0471724
Solyc03g123370.3	75.7577	70.6996	101.934	0.00741771		0.000676652
Solyc03g124040.3	18.9508	14.4227			0.0191506
Solyc04g005050.2	50.5356	77.1274	95.1601		2.09265e-07	5.47448e-21
Solyc04g005160.2	63.4558		77.7395			0.00295151
Solyc04g005250.3	0	2.04915	0	5.79252e-06	4.71451e-06
Solyc04g005380.3	14.3151	9.78788	17.26	1.34953e-07	0.00201966	0.0446
Solyc04g005480.1	263.339	354.861	407.244		0.0202923	8.28121e-10
Solyc04g005610.3	7.20573	12.7528			0.0098667
Solyc04g005670.2	56.9295		83.5814			0.000450694
Solyc04g005695.1	3.61774	5.86851			0.0424231
Solyc04g006960.3	8.44146	4.4903	8.9821	0.00064372	0.000285379
Solyc04g007300.3	5.68339	7.82938	1.88421	8.06418e-06		4.07255e-05
Solyc04g007520.3	6.71183		8.52533			0.015864
Solyc04g007530.3	7.66107		6.14084			0.0308316
Solyc04g007580.1	178.647	243.47	277.481		0.0320498	2.76496e-05
Solyc04g007780.3	13.2689	6.39655	13.1152	0.0403414	0.0252513
Solyc04g007790.3	13.1192	30.0489	12.3331	0.00153698	0.00308606
Solyc04g007795.1		1.57439	0.297703	0.0168553
Solyc04g007820.3	10.2503	18.3935	9.76702	0.0151843	0.0190352
Solyc04g007825.1	12.2287	23.4965	9.77128	3.02345e-07	7.14643e-05
Solyc04g007880.3	44.3559		66.8905			1.00304e-09
Solyc04g008100.2	59.7768		100.07			6.0518e-07
Solyc04g008110.3	40.7542	34.8913	46.3943	0.0211113		0.0418518
Solyc04g008330.1	16.4424	7.88939			0.000366114
Solyc04g008750.3	39.2106	50.7269			0.0292517
Solyc04g008915.1	2.29381	6.07794	2.6714	0.00700118	0.000404677
Solyc04g008940.3	1.66561	0.844984	1.60774	0.00038229	7.14643e-05
Solyc04g009030.3		88.8255	65.4907	0.0335451
Solyc04g009050.3	6.80247	3.63519	6.32871	0.0081514	0.00122453
Solyc04g009190.3		11.568	7.07	0.0264544
Solyc04g009400.3	3.1981	4.78163			0.0358117
Solyc04g009473.1	5.23997	8.56533	5.85918	0.0380312	0.000316187
Solyc04g011420.3	15.9411	24.5369			0.0105445
Solyc04g011430.3	84.4443	126.996	94.7498	0.0151843	4.57805e-06
Solyc04g011720.3		0.288044	0.0105067	0.00834886
Solyc04g011735.1		1.0643	0.242782	0.00804493
Solyc04g011750.3	1.07278	4.50064	0.821936	4.84922e-06	2.57717e-05
Solyc04g012010.3	1.04563	0.379191			0.021633
Solyc04g012160.3		9.34695	5.17626	0.0148537
Solyc04g014520.1	7.00974	13.315	6.90002	0.042766	0.0291927
Solyc04g014790.1	31.6612	14.9553			0.00584073
Solyc04g014830.2	10.7415	9.26644	13.6105	0.00898036		0.00800605
Solyc04g014870.3	12.0081	8.33107			0.016777
Solyc04g015030.3	11.2399	15.9593	8.38695	0.00525719		0.0229576
Solyc04g015360.3	18.73	32.3479	33.9738		1.45502e-09	5.47448e-21
Solyc04g015520.3	6.17275	6.2082	8.87841	0.035515		0.00300322
Solyc04g015530.2	2.08502		0.708989			4.45468e-05
Solyc04g016000.3		3.76658	7.10445	0.0351982
Solyc04g016010.3	8.35013	5.10346			0.0242843
Solyc04g016270.2	34.026	57.9193			0.0191477
Solyc04g017620.3	8.75825		7.23607			0.021031
Solyc04g017720.3	19.0651	28.5605			0.0207145
Solyc04g018110.1	232.712		291.152			0.000120671
Solyc04g024755.1	0.0939527	0.110125	0	1.29285e-08		0.00177342
Solyc04g025650.3	35.1853	59.0083			0.000930338
Solyc04g025770.1	18.0465		6.55288			0.00383987
Solyc04g039905.1		0.0123427	0.29186	0.041026
Solyc04g039965.1	0.478686	0.0329573			0.0352968
Solyc04g040010.3	0	1.32	0	1.30225e-16	1.76645e-17
Solyc04g049677.1		33.0997	49.2863	0.0449201
Solyc04g050440.3	5.3269		2.65467			0.0156565
Solyc04g051020.2	0.861492	0.034238	0.584037	0.0320097	0.00422942
Solyc04g051025.1	0.731064	0	0.512628	1.56646e-09	9.74348e-12
Solyc04g051170.1	0	0.222927			0.0198357
Solyc04g051690.3	7.53411	12.5189			0.0358117
Solyc04g051820.3	140.1		183.632			0.00970529
Solyc04g053080.3	78.0732	103.55			0.00189239
Solyc04g054220.3	0.124962	0.441229	0.141978	0.048617	0.00679183
Solyc04g054310.3	16.4279	10.2358	16.6854	0.000123904	0.000129522
Solyc04g054690.3	10.1848	18.7111	18.6096		1.96039e-05	7.65514e-05
Solyc04g054730.3	3.14252	1.73903	4.29846	5.53426e-05	0.0306107
Solyc04g054910.3	95.0407		130.746			2.11592e-06
Solyc04g054990.3	258.083	177.893			0.000154704
Solyc04g055260.3	41.0954	29.5065			0.0164684
Solyc04g056320.2	11.9629		15.0954			0.0237658
Solyc04g056730.3	0.0238313	0	0		0.000227807	0.000177352
Solyc04g057940.3	0.315436	1.53079	0.260462	5.80008e-11	7.15267e-09
Solyc04g058150.3	185.27	158.068	237.395	0.00500518		0.0403289
Solyc04g063370.2	0.758986	0.320561			0.000371023
Solyc04g064620.3	2.95767	10.6645	2.91567	1.7332e-13	2.67672e-14
Solyc04g064640.3		1.41946	0.767016	0.0449702
Solyc04g064670.3	9.23136	6.84721			0.0292966
Solyc04g064850.3	5.62241	3.90428	5.51168	0.0255548	0.0130981
Solyc04g064930.3	7.97859	11.8564			0.0053929
Solyc04g070980.3	93.4868	58.0287			0.0253329
Solyc04g071030.1	69.6319		101.002			2.71574e-06
Solyc04g071040.3	25.148	19.3951	26.5089	0.00862627	0.0441003
Solyc04g071070.2	22.5098	47.1464	24.9376	0.025951	0.00349214
Solyc04g071075.1	7.04303	16.6918			0.0164684
Solyc04g071085.1	12.8558	4.68298	16.1283	6.7615e-08	3.35919e-06
Solyc04g071400.3	11.451	5.45579	10.0481	0.000290548	2.47357e-06
Solyc04g071480.1	168.614	184.787	238.144	0.0296762		2.14012e-10
Solyc04g071610.3	462.485		203.591			1.77763e-09
Solyc04g071650.3		47.5189	68.9063	0.00255326
Solyc04g071760.3	0.07509	0	0		0.00384784	0.00308181
Solyc04g071770.3	101.627	67.9818			0.0270466
Solyc04g071825.1	0.106675	0.105501	0	0.0198811		0.0183382
Solyc04g072000.3	21.8279	22.1036	12.7474	0.0377953		0.00550593
Solyc04g072030.1	24.1001	36.0981	22.5333	0.000270496	0.000927806
Solyc04g072110.3	16.7535	26.0335	15.885	4.60467e-06	6.58339e-06
Solyc04g072240.3	17.3838	22.2178			0.0488618
Solyc04g072370.2		0.064383	0	0.0258498
Solyc04g072460.3	23.3412		31.1436			0.00697416
Solyc04g072760.3	1.13893	2.16865			0.0130752
Solyc04g072770.3	0.0168893	0.00532867	0.495862	0.0049593		0.0415075
Solyc04g072815.1	5.41913	2.66178			0.0063902
Solyc04g072900.1	293.569		359.933			0.00091932
Solyc04g072940.3	50.3662		33.1795			0.0317176
Solyc04g074000.3	5.47091	9.21855	6.7237		8.10551e-06	0.0277365
Solyc04g074270.3	24.0557	22.5601	30.5105	0.0330622		0.00752298
Solyc04g074290.3	34.1524	32.3033	44.5247	0.0330622		0.00497551
Solyc04g074340.3	17.2701	17.5955	9.5143	5.75061e-06		5.62398e-07
Solyc04g074410.2	135.35	194.068	245.71		0.000280866	1.33503e-31
Solyc04g074450.2	112.865	177.942	195.264		1.61161e-08	1.73229e-22
Solyc04g074680.1	63.3809		91.8687			0.0446
Solyc04g074730.1	565.726		708.698			0.00206015
Solyc04g074830.1	43.6075		58.3908			0.0263808
Solyc04g076140.3	8.22796	5.45155			1.91609e-05
Solyc04g076340.3	15.0176	10.2319			0.00813738
Solyc04g076640.2	1.20707	8.03162	1.0311	2.38556e-56	3.57021e-60
Solyc04g076700.3	7.88134	3.79766	7.74309	0.000414474	3.21123e-05
Solyc04g076710.3	17.2316	10.1759	18.1397	3.95121e-05	4.79001e-08
Solyc04g076760.2		0.112838	0.419171	0.0371511
Solyc04g076860.3	29.1518	21.6752			0.0181404
Solyc04g077270.3	9.37468	11.2514	18.6206	0.0159781		8.6368e-07
Solyc04g077450.3		16.1564	11.0678	0.0208692
Solyc04g077470.3	18.002		23.6806			0.000837954
Solyc04g077740.1	6.44146		10.642			0.0455622
Solyc04g077850.3		8.68648	12.0344	0.0434041
Solyc04g077980.1	382.618		574.66			5.20764e-06
Solyc04g078195.1	4.08692	6.40236	4.18903	0.0421912	0.00889408
Solyc04g078280.3	4.2149	6.66491			0.00054805
Solyc04g078380.2	119.352		138.685			0.0153948
Solyc04g078460.3	231.285		308.229			6.54679e-08
Solyc04g078550.3	57.119	74.3683	74.9891		0.0247422	0.00316114
Solyc04g078610.3	16.3484	12.0081			0.016067
Solyc04g078750.3	137.066	123.982	162.448	0.0316654		0.009778
Solyc04g078800.3	5.58935	4.05071	4.30089		0.0186479	0.0218141
Solyc04g078900.3	11.0155	4.09742	13.8212	4.69678e-17	2.70906e-12
Solyc04g078920.3	88.2915		105.557			0.0362116
Solyc04g079040.3	0.201002	0.553665	0.560583		0.0435211	0.00301989
Solyc04g079120.3	15.8472		19.784			0.0133638
Solyc04g079125.1	24.1369		16.692			0.0123178
Solyc04g079360.1	226.943	203.328	270.997	0.0293122		0.0264133
Solyc04g079690.3	5.46071	3.32495	5.39365	0.00348214	0.000860082
Solyc04g079700.3	34.8621	21.2894	41.1547	2.38797e-09	3.0471e-05
Solyc04g079760.3	54.0418	56.3383	83.2531	0.00102896		1.0741e-09
Solyc04g079860.1	29.4042	24.536	42.915	0.00486608		0.0131043
Solyc04g079880.3	9.07526		12.8794			0.0190898
Solyc04g079890.3	11.161	14.1382	1.97014	0.00226899		6.0518e-07
Solyc04g079970.3	246.71	402.153	292.9	0.002747	1.22416e-09	0.0020754
Solyc04g079980.3	38.2739		45.9759			0.0311609
Solyc04g080540.2	14.2605	26.3037	12.5475	2.22713e-06	9.54795e-05
Solyc04g080850.3	88.4074		107.748			0.0149876
Solyc04g081250.1	17.1372	8.18717	9.08162		0.0194356	0.0362116
Solyc04g081550.3	24.2504		31.1759			0.00517659
Solyc04g081670.3	6.48907	3.04123			0.0181535
Solyc04g081690.2	8.23994	5.13716	7.88141	0.0205743	0.00698067
Solyc04g081870.3	13.8531		7.33061			7.15721e-05
Solyc04g082010.1	118.157	141.966	87.736	0.000688999		0.0160644
Solyc04g082030.1	141.73	104.497	113.51		0.0254985	0.0275094
Solyc04g082140.3	207.342		261.544			0.00668585
Solyc04g082550.2		0.063882		0.040079
Solyc04g082970.3	12.1402	16.7156			0.00865931
Solyc04g082990.3	5.14389	8.30282			0.0261214
Solyc05g005030.3		1.44435	0.281076	0.0424973
Solyc05g005170.3	46.5145	34.5179			0.0442606
Solyc05g005240.2	11.6618	7.39058	12.1539	0.00560622	0.0338792
Solyc05g005260.2	56.2742		84.1674			1.53716e-07
Solyc05g005460.3	8.86696	11.9453	7.92311	0.00431546	0.0226412
Solyc05g005550.3	11.3291	11.1043	1.37722	0.000128976		1.97651e-16
Solyc05g005710.3	366.551	268.544	281.013		0.0156488	0.0127807
Solyc05g005865.1	1.46061	0.195548	1.6628	5.33562e-09	1.23623e-09
Solyc05g005873.1		52.7593	35.4724	0.00499063
Solyc05g006110.3	7.46584	11.9232			0.02405
Solyc05g006390.1	109.942	181.927	189.889		0.00439722	0.00012685
Solyc05g006703.1	0	2.89908	1.9973		1.26842e-06	0.00536831
Solyc05g006730.3		3.45615	1.98672	0.0428034
Solyc05g006780.3	17.9017	20.3619	27.3932	0.0319447		4.80034e-07
Solyc05g006830.3	15.0406	7.06724	14.4824	7.08773e-05	4.17647e-07
Solyc05g006860.3	3.07543	6.68091	2.4683	8.99997e-11	9.79621e-08
Solyc05g006920.3	23.7743		29.77			0.00332022
Solyc05g007085.1		1.8433	0.374994	0.00103668
Solyc05g007140.3	29.6124		40.2422			1.91045e-05
Solyc05g007610.3		0.100899	0.0219123	0.00999482
Solyc05g007980.3	19.625	25.7069			0.0261214
Solyc05g008060.3	50.7388	37.7087			0.0145147
Solyc05g008250.2	0.0785047	0			0.0497448
Solyc05g008910.3	0.166951	0.0164803			0.0262689
Solyc05g009120.3	6.45107	7.79447	3.15437	0.0447201		0.00100575
Solyc05g009230.2	37.2603	52.2352			0.00789765
Solyc05g009350.3	6.00324	8.83107	6.39344	0.0338582	0.00276609
Solyc05g009370.3		33.9709	25.114	0.0218452
Solyc05g009590.3	8.99708	4.9451	9.81035	0.000317217	0.00173042
Solyc05g009610.1	143.745		186.956			0.00814929
Solyc05g009650.3	10.5201	18.3012			0.0101354
Solyc05g009790.2	80.8073		103.423			0.00704207
Solyc05g009820.3	19.6241		23.2878			0.00594131
Solyc05g010120.3	9.24529		11.4109			0.023439
Solyc05g010420.2	1303.21	1253.08	185.785	9.88817e-109		2.17086e-234
Solyc05g010423.1		460.191	612.3	0.0191687
Solyc05g011890.1	42.3155		28.0785			0.00163684
Solyc05g011960.3	34.9324	20.1439	32.2894	0.0328338	0.00684769
Solyc05g012050.3	80.4176	113.76			0.00170084
Solyc05g012253.1	0	0	0.397231	0.00696594		0.00524644
Solyc05g012850.2	0.205152	2.86091	0.611886	0.013252	5.83277e-07
Solyc05g012915.1	0.265776	0	0.340685	0.0190958	0.0301516
Solyc05g012950.2	2.30915	4.5973	2.26534	0.000133297	0.000126815
Solyc05g013010.3	2.90116	8.67452	2.58359	7.98375e-06	3.24976e-05
Solyc05g013495.1	0.443157	0	0		0.0398749	0.0383159
Solyc05g013570.3	4.34661	2.46801			0.0383496
Solyc05g013930.2		0.501343	1.05834	0.0366622
Solyc05g013980.3		3.07485	0.534487	0.0144719
Solyc05g014085.1	2.65265	0			0.00349214
Solyc05g014140.2	4.67864	9.42508	4.4209	0.00374809	0.00698067
Solyc05g014260.3	12.9063		16.686			0.000757955
Solyc05g014390.3	16.385	12.0672	18.8556	0.000479935	0.0418563
Solyc05g014490.2	58.005	38.5753			0.00520125
Solyc05g014710.3	17.367		11.8372			0.00517659
Solyc05g015160.3		0.533	0.024268	0.0125768
Solyc05g015225.1	0.0474223		0			1.47246e-05
Solyc05g015460.3	0.0129023	0.260809	0	0.00117524	0.0415922
Solyc05g015500.3	59.8502	78.1555			0.00731012
Solyc05g015800.3	3.32444		0.975637			0.00116718
Solyc05g015840.3	39.6582		50.3625			0.0287054
Solyc05g016060.3	58.7371		79.0451			0.0135419
Solyc05g016348.1		0	0.0751803	0.0459723
Solyc05g016380.3	5.15996	1.9004	5.38369	0.0162048	0.0293514
Solyc05g017990.3	26.7896	20.1849			0.04197
Solyc05g018180.3	7.59719		10.0638			0.0436067
Solyc05g021540.2	2.15816	0.785934			0.0424581
Solyc05g021550.2	8.54316	4.25696			0.0470478
Solyc05g024190.3	0.106958	0	0.102231	0.00165209	0.0474584
Solyc05g025920.3	0.174275	0.671062	0.118926	0.00916023	0.0496226
Solyc05g025953.1	0.0657313	0			0.000686462
Solyc05g026380.2	13.6647	9.07938	13.4209	0.00901682	0.00334162
Solyc05g031600.2	0.684361	0.850051	0.142096	0.0148978		0.00630863
Solyc05g032700.3	4.91948	2.28881			0.00143927
Solyc05g032710.3	14.1779	8.72851	12.7263	0.0460878	0.00103481
Solyc05g041447.1		0.326266	0	0.0449766
Solyc05g041570.2	0	0.021975	0	0.0475106	0.0428139
Solyc05g041910.3	129.364		168.525			0.02676
Solyc05g042003.1	0	0.159393	0	0.000276735	0.000231505
Solyc05g042170.1		3.70551	0.647522	0.0428494
Solyc05g044490.2	0	0.0588613	0	0.00768691	0.00641931
Solyc05g045650.3	14.6888	10.8999			0.0479159
Solyc05g045670.3	0	0.060336			0.0120866
Solyc05g045705.1	3.41358	1.39757			0.0444116
Solyc05g046140.3	0.326701	1.82264	0.18563	6.26241e-06	0.000314291
Solyc05g046200.3	0.0400287	0.32627			0.0253916
Solyc05g047460.3		14.741	21.5683	0.0171956
Solyc05g047610.3	9.96527		11.7322			0.0145745
Solyc05g048810.3	12.4139	16.9086			0.00574077
Solyc05g049870.3		0.041966	0	0.000672016
Solyc05g050000.3	22.5778		18.3077			0.0305366
Solyc05g050130.3	40.0598	29.9338			0.0302961
Solyc05g050380.3	29.9691		40.203			0.0101379
Solyc05g050590.3		0.568263	0.0673947	0.0334086
Solyc05g051240.1	53.3253		73.2649			3.58046e-05
Solyc05g051460.3	37.1049	26.523			0.00508434
Solyc05g051500.3	33.4346	21.6496			0.00108213
Solyc05g052270.2	39.6044	52.2581	40.6517	0.0493292	0.00996292
Solyc05g052300.3		4.08759	6.97971	0.0291765
Solyc05g052410.2	5.61576	6.61247	10.1298	0.0157682		6.73738e-06
Solyc05g052520.3	50.3011		81.8476			2.03533e-06
Solyc05g052530.2	0.654928		0.189286			0.0218212
Solyc05g052570.3	268.098	319.622	425.707	0.0137042		2.82661e-15
Solyc05g052600.3		24.0877	17.5901	0.0342589
Solyc05g052680.1	6.16895	11.619			0.022044
Solyc05g052980.3	240.537	253.32	359.763	0.000427057		3.78891e-13
Solyc05g053010.1		11.6456	19.6553	0.00263289
Solyc05g053080.2	359.458		440.862			0.0422505
Solyc05g053430.3		40.3712	27.6559	0.0146171
Solyc05g053500.3	15.1546		19.6549			0.0347542
Solyc05g053550.3	68.943	98.3982	69.2941	0.0130302	0.000811906
Solyc05g053680.2	206.204		159.478			0.00211587
Solyc05g054090.3	161.171		115.474			0.000170393
Solyc05g054170.3	6.9896		10.5881			8.73197e-08
Solyc05g054360.3		2.18432	0.46782	0.00637848
Solyc05g054440.3		2.88523	0.676574	0.000523425
Solyc05g054800.2	72.6346		87.2828			0.0233722
Solyc05g054830.3	41.2447		50.5661			0.0133638
Solyc05g054890.3	2.60531	3.15907	1.04742	0.00634971		7.4804e-05
Solyc05g055030.2		1.94283	4.24916	0.00819839
Solyc05g055040.3	11.4085		14.1929			0.000346849
Solyc05g055050.2	0.382246	0.032188			0.0377609
Solyc05g055160.3	321.785	502.364	374.362	0.00536723	2.67753e-08	0.00579002
Solyc05g055700.3		16.4425	21.9856	0.0487255
Solyc05g055710.3		0.768343	0.104632	0.00544552
Solyc05g055730.3	2.81638	1.55739			0.00760077
Solyc05g055990.3	7.27962	11.4424	6.45022	0.00514678	0.0317441
Solyc05g056080.3	5.11839		7.82542			0.0360782
Solyc05g056120.3	27.6239		34.3297			0.0351578
Solyc05g056170.3	13.4027	8.60734	8.64927		0.00470198	0.000356057
Solyc06g005000.3	0.142094	0.659486			0.00206596
Solyc06g005170.3	112.476	171.22	208.604			2.27011e-23
Solyc06g005470.3	0.727505	0.110476			0.0363336
Solyc06g005500.3	48.4818	61.464	62.5122		0.0244466	1.62865e-05
Solyc06g005650.2	138.231	129.552	183.141	0.00786953		7.16367e-05
Solyc06g005910.3		4.73724	2.45777	0.00356878
Solyc06g007130.3	21.3576		17.9276			0.0499202
Solyc06g007180.3	6.62948	6.88238	2.46387	0.00103408		3.54919e-07
Solyc06g007200.3	53.0428		71.5277			1.62013e-07
Solyc06g007390.3		0.147405	0	0.000977057
Solyc06g007460.3	25.4007		31.2341			0.0218141
Solyc06g007510.3	306.539	426.067	347.973		0.000510896	0.0386457
Solyc06g008030.3		7.26049	10.531	0.0111618
Solyc06g008590.3	10.2235		6.63224			0.00440214
Solyc06g008640.2	0	0.324614			0.0323721
Solyc06g008650.3		5.91495	0.873196	0.00692858
Solyc06g008660.3		3.08805	0.465217	0.0166186
Solyc06g008663.1	2.07642	4.31335	0.49161	5.86818e-07		2.92995e-05
Solyc06g008680.3	2.27918	6.93675	0.538473	8.51568e-05		0.0272917
Solyc06g009140.3	222.998		312.805			7.63953e-06
Solyc06g009170.3	12.4671	9.03197			0.0471152
Solyc06g009190.3	104.818		132.893			4.47552e-05
Solyc06g024210.2	20.1842	76.0693			3.40195e-06
Solyc06g030590.2	0.00506	0.16529			0.00128898
Solyc06g034290.3	10.6752	15.1879			0.0380127
Solyc06g035560.2	0.788331	0.881906	0.416804	0.0277509		0.0342077
Solyc06g035610.3	6.03345	9.19756	9.41984		0.0429079	0.00598496
Solyc06g035690.3	10.6533		13.8995			0.0017202
Solyc06g035700.1	47.5249		79.5497			0.000543983
Solyc06g035940.3	85.257	136.695	92.4481	5.53084e-05	1.21491e-06
Solyc06g036050.3		312.351	232.393	0.0438801
Solyc06g036170.1	91.0809		125.08			4.7504e-07
Solyc06g036700.2	1.19783		0.516357			0.000538617
Solyc06g048820.1	184.563		240.992			0.0114729
Solyc06g049020.1	221.677		281.398			0.00164965
Solyc06g050610.2	2.30821	1.24042	2.1514	0.0166623	0.00166246
Solyc06g050630.3	7.23459		10.7044			0.0246291
Solyc06g051030.3	12.6032		17.1648			8.22153e-05
Solyc06g051540.3	12.5568		17.3794			0.0383159
Solyc06g051930.3	9.45679		12.7135			0.0243182
Solyc06g051960.3	20.0907		24.84			0.0208274
Solyc06g052070.3		9.67161	13.8219	0.0126508
Solyc06g053220.3	6.34299	12.6319			0.00596754
Solyc06g053245.1	0.377687	2.28869	2.55807		0.00902938	0.0247343
Solyc06g053480.3		76.8308	59.3534	0.0345055
Solyc06g053585.1		6.59062	4.44012	0.0170902
Solyc06g053620.3	42.3483		53.8186			0.0204469
Solyc06g053630.3	42.122		54.6041			4.06788e-05
Solyc06g053640.1	22.0737		36.8272			0.00665116
Solyc06g053715.1	86.1229	51.725			0.00867496
Solyc06g054270.3	3.24787	7.59528	3.60215	0.0435747	0.00754585
Solyc06g054630.2	9.68419		17.0817			4.33223e-05
Solyc06g059710.3	3.31582	6.90338	4.01792	0.00548301	1.02088e-06
Solyc06g059740.3	107.213	177.183	87.894	9.6819e-06	3.14773e-10	0.0220702
Solyc06g059840.3	16.9363	30.917	18.4852		3.39012e-09
Solyc06g059880.3	0.321618		1.23229	0.000158475		0.023439
Solyc06g059885.1	6.91626	13.5621	5.90073		0.00118905
Solyc06g060110.3	142.075	184.476	229.83		0.016726	1.40914e-09
Solyc06g060230.3	61.5834		81.4885	0.00308163		3.61384e-06
Solyc06g060340.3		27.416	17.7419	0.000624303
Solyc06g060620.3		50.1755	72.4807
Solyc06g060680.2	24.6954		34.6318	0.000484986		5.89623e-05
Solyc06g060870.1	8.1229	5.98918	12.618			0.0164059
Solyc06g061020.3	31.8986	43.4884	39.2093	0.024787	0.00853625	0.0258775
Solyc06g061070.3		53.1014	38.7664
Solyc06g061190.1	17.7338		30.2543	6.05278e-14		8.39442e-05
Solyc06g061200.1	66.6634	28.0766	69.1632		2.03507e-11
Solyc06g062460.3	2.84355	1.15522	1.34691	0.00573264	0.00373606	0.00661779
Solyc06g062770.3	38.9122	52.2811	35.1998		0.0434811
Solyc06g062845.1	18.7783		12.6547			0.0024995
Solyc06g062920.3	16.7246		31.5952			4.22489e-08
Solyc06g063070.3	211.19		247.474			0.0426581
Solyc06g063360.3	24.747		19.8719	0.0434041		0.00447421
Solyc06g064460.3		115.939	87.8135	0.0187022
Solyc06g064500.3		10.2567	5.87613	0.0424973
Solyc06g064840.3	21.297	28.315	20.5098		0.0338138
Solyc06g065125.1	0.268227		0	0.00393761		0.0292845
Solyc06g065370.3	85.9705	118.908	83.557		0.00670455
Solyc06g065970.1	141.955		181.644			0.021031
Solyc06g066020.3	13.8883	6.89552			0.000985019
Solyc06g066300.1	3.1153	0.829132			0.00259244
Solyc06g066370.3	91.9282	119.125	153.587	0.0435747	0.0338138	1.7624e-10
Solyc06g066470.3	39.353	20.9752	38.1643	1.27859e-05	0.0252406
Solyc06g066600.3	43.3187	33.302	53.3181	0.0402109	0.0201356	0.0151577
Solyc06g066640.3		11.2602	6.63469
Solyc06g066800.2	94.6783		137.13			0.000826805
Solyc06g067980.3	16.1681	27.2808			0.00968037
Solyc06g068140.3	66.7563		83.748	0.00741771		7.48611e-05
Solyc06g068460.3	186.371	179.099	255.778			0.000111918
Solyc06g068500.3	57.6176		69.0467	0.00553982		0.00724237
Solyc06g068570.3	1.08783	1.85321	0.307965			0.0161231
Solyc06g068650.3	46.993		35.0077			0.00942197
Solyc06g069120.3	215.781	269.438			0.037088
Solyc06g071280.3	43.4993		58.5938	0.0106603		0.00526683
Solyc06g071400.3		6.116	1.87305
Solyc06g071810.1	62.3578	81.0953	92.565	0.0443619	0.0429834	4.06788e-05
Solyc06g071820.3	25.8834	24.1657	31.0827	0.00016881		0.0177279
Solyc06g072110.3	13.7001	11.2957	18.6403			2.55532e-05
Solyc06g072230.1	7.62922	3.43414		0.0424973	0.0478685
Solyc06g072290.3		7.44756	4.58008
Solyc06g072403.1	0.387001	0		0.0195271	0.00730865
Solyc06g072420.3		2.21917	0.568772	0.0269976
Solyc06g072465.1	27.2993	38.1821	28.0798	0.00626323	0.00485333
Solyc06g072470.3	4.26642	0.0382707	3.09032		1.39688e-16
Solyc06g072600.3	61.4639		45.8016			0.00295168
Solyc06g072670.3	3.98702	7.48609		0.00024374	0.00786506
Solyc06g072700.3	147.814	107.24	154.303		0.000606688
Solyc06g072810.3	12.7997		8.92794			0.00718553
Solyc06g072830.3	69.9901		53.129			0.00295168
Solyc06g072845.1	38.2282		52.1081	0.00130737		0.0393084
Solyc06g073010.3		6.29905	1.27291
Solyc06g073050.3	53.1337	68.3824	77.3222	0.0194902	0.0122759	1.67714e-12
Solyc06g073245.1	5.69753	13.8541	6.88815	0.00425104	0.000474856
Solyc06g073260.3	6.41143	10.3991	5.97454		0.00600008
Solyc06g073370.3	436.983		364.506			0.0208861
Solyc06g073720.2	84.8075	63.027			0.0202637
Solyc06g073840.3	46.3039		61.0033			0.000275255
Solyc06g074030.1	300.004	408.686	471.01		0.00353011	8.69011e-12
Solyc06g074110.3	12.7353	9.06556			0.0156705
Solyc06g074140.1	3.02138	7.89123		1.39252e-13	0.00574077
Solyc06g074390.3	5.87111	12.973	5.05661	0.000987261	5.578e-09
Solyc06g074420.1	151.456	101.803	169.081	0.00165209	0.000475825
Solyc06g074490.1	56.3477	37.6234	0.821119			1.69484e-33
Solyc06g074530.1	91.3173		141.275			2.29506e-08
Solyc06g074550.2	3.22919		5.44343			0.0294642
Solyc06g074620.3	35.0493		50.0948	0.0161191		0.00397654
Solyc06g074670.3	97.7432	122.252	162.275		0.0327097	6.96553e-18
Solyc06g074720.3	173.109	228.508		0.042755	0.0114163
Solyc06g074730.3		8.06718	11.1209
Solyc06g074780.2	326.255		262.527			0.00579002
Solyc06g075070.3	0.0293953	0	0		0.0347759	0.031911
Solyc06g075180.1	642.263		518.413			0.0188703
Solyc06g075690.3	95.6616		145.683			5.96701e-05
Solyc06g075780.2	43.7906	64.6108	80.0485		1.56067e-05	3.2639e-27
Solyc06g075800.1	566.891		464.074	0.012218		0.0367594
Solyc06g076020.3	207.05	204.649	296.053			3.58046e-05
Solyc06g076040.3	44.268	56.5609	63.592		0.0403452	7.78648e-08
Solyc06g076050.3	25.2935		40.2964			2.75347e-08
Solyc06g076080.2	31.8673	50.5092	46.9823		6.42132e-05	4.8179e-05
Solyc06g076200.1	0.0919017	0.442645			0.0358117
Solyc06g076257.1	1.60522		0			8.39442e-05
Solyc06g076280.2	13.6242		19.5838	0.00139541		2.47791e-06
Solyc06g076400.3	15.2615	13.9185	21.2528	0.00389951		0.000274249
Solyc06g076420.1	0.249676	0	0.19202		0.000762084
Solyc06g076510.3	15.9428	21.2251			0.0383463
Solyc06g076650.3	16.5589	11.6896		0.0102609	0.0324292
Solyc06g076670.3	9.93858	7.14605	10.1457	0.0209921	0.00987601
Solyc06g076760.2		0	0.075003	0.000692856
Solyc06g082020.3		0.417438	0
Solyc06g082220.3	91.7409	72.3928		0.0198811	0.0490767
Solyc06g082440.1	37.9127		61.0111	0.0281333		4.98727e-05
Solyc06g082530.2	33.8768	23.2801	29.8169	0.0240506	2.90989e-05
Solyc06g082750.3		63.9483	46.5343
Solyc06g082780.3	31.5986	38.0668	49.3049			1.12635e-11
Solyc06g082940.3		107.39	78.4388
Solyc06g083310.3	97.9543		131.24			6.23339e-06
Solyc06g083390.3	136.27		171.135			0.0178997
Solyc06g083580.3	19.1662		24.4494			4.57311e-05
Solyc06g083650.3	14.8729	23.4664		0.0150064	0.00464477
Solyc06g083900.3	62.9591	41.262	43.6791	0.0493367	0.00746508	0.00598496
Solyc06g083960.2	0.036847		0			6.74213e-05
Solyc06g084180.3		2.987	0.739751	0.00132631
Solyc06g084240.2		0.16098	0.47921
Solyc06g084320.1	24.4201	42.9482	38.0108		0.000830753	0.000715845
Solyc06g084620.1		5.03408	1.25955
Solyc07g005090.3	1.67331		0.554183	0.0131447		0.0177279
Solyc07g005215.1	10.0425	6.56974		0.0129692	0.0473805
Solyc07g005390.3	30.0091	23.1036		0.0434041	0.0428975
Solyc07g006220.2		207.915	289.273
Solyc07g006280.3	192.311	230.767	306.777			2.9301e-14
Solyc07g006380.3	21549.4	12629	18939.7	0.0154863	4.64049e-10
Solyc07g006480.3	27.3444		41.7512			0.000103174
Solyc07g006610.3	0	0.0573827			0.00306228
Solyc07g006770.2	5.21292	5.66181	3.15526			0.0074115
Solyc07g006890.1	109.321		149.207			0.00116025
Solyc07g007140.3	43.0844		58.3056			3.49e-06
Solyc07g007170.3	59.3894		76.7246	0.0103492		0.00237707
Solyc07g007250.3	2365.05	1627.83		0.0283369	0.000887257
Solyc07g007260.3	230.533	117.95	89.8685	5.81893e-06	1.09845e-08	3.97867e-29
Solyc07g007550.3	28.664	23.7037	15.0418			2.06936e-05
Solyc07g007720.3		0.305645		2.20944e-297
Solyc07g007730.3	85.194	134.764	30.7327	0.0341843		2.78979e-09
Solyc07g007750.3	2285.47	1738.69	1817.47		0.02355	0.0295424
Solyc07g007760.3	0.136705	505.921	0.410027	7.02972e-08	0
Solyc07g007790.3	32.9843	24.169	32.6805		0.0122625
Solyc07g007840.2	10.3522	6.97705		0.0326762	0.0102328
Solyc07g008090.3	0.0269047	0.0182877	8.85507			1.06853e-07
Solyc07g008095.1	10.3586	7.75717		1.68459e-06	0.0428858
Solyc07g008103.1	49.2506	42.4865	64.0524	9.68148e-05		0.008859
Solyc07g008180.3	78.6839		60.8898	0.0204117		0.020208
Solyc07g008240.3	0.879265	2.76028	0.362823		0.00635182
Solyc07g008410.3	1.5877	0.528817	1.68033	0.0125787	0.000281002
Solyc07g008560.3	19.4833	14.7642	19.5784		0.0143997
Solyc07g008570.3	28.71	15.5287	19.9135	0.0230332	9.87357e-07	0.000869708
Solyc07g008800.3	198.286	218.809	160.211			0.0251471
Solyc07g009175.1	0.0258977		0	0.0202994		0.0443536
Solyc07g014595.1	0	0.0466253	0	0.00544552	0.0207426
Solyc07g014730.3	67.8174		54.2452	0.00635234		0.0190081
Solyc07g016080.3	0.37776	0.598744	0.314797	0.00464735	0.0393633
Solyc07g016180.3		5.51145	9.29454	3.17862e-05
Solyc07g016215.1		0.103179	0	0.00904417
Solyc07g017230.3		0.902584	0.132987
Solyc07g017520.3	7.25325	11.5284	6.77447	0.000156433	0.000263415
Solyc07g017530.3	6.36361	9.90751	6.3195		0.00675518
Solyc07g017535.1	2.07618	0.893568		0.00119799	0.0157948
Solyc07g017600.3	42.8405	39.3647	59.2856	0.0224505		4.39475e-06
Solyc07g018144.1	0.951437	0.457718			0.0401808
Solyc07g021020.3		1.87264	0.339266
Solyc07g021510.2		0.016438	0.208659
Solyc07g024000.3	40.9384		52.0762	0.0114956		0.00139101
Solyc07g025490.2	3.29803	1.7536			0.033513
Solyc07g026720.2	3.01548	1.58129			0.0442081
Solyc07g026865.1		0.171161
Solyc07g032170.3	40.4209	28.8277			0.0103948
Solyc07g032230.3	18.4672		27.7106	0.0415182		2.33541e-08
Solyc07g032385.1	9.80546		16.5275	0.0220629		2.43434e-08
Solyc07g032670.2	0.24663	0.022691		0.0431374	0.007332
Solyc07g040960.1	405.086	493.911	634.799			3.19489e-14
Solyc07g040990.3		17.9593	25.914	2.03827e-10
Solyc07g041210.3		6.93584	9.63942	0.0486607
Solyc07g041720.1	36.0401	62.1392			0.00152573
Solyc07g041920.3	7.90796	14.1573	6.67088	0.001327	4.64609e-05
Solyc07g042190.3	70.3438	74.0014	55.593			0.0153948
Solyc07g042230.1	84.5495		128.782			0.017673
Solyc07g042470.3		0.0749353	0	0.0309865
Solyc07g042500.3	5.40793	3.86875			0.0458249
Solyc07g043120.2	4.99294	3.54854		0.00993219	0.0425048
Solyc07g043310.3		31.9216	41.0165
Solyc07g043490.1	163.52		120.973			2.76496e-05
Solyc07g043500.1	164.614	183.079	129.073			0.0028524
Solyc07g043510.3	15.3714		19.2099	0.0498353		0.0272315
Solyc07g043660.3	2.534		1.09567	0.00119692		0.0341224
Solyc07g043710.3	0		0.0981037	0.030065		0.0386457
Solyc07g044860.3		137.092	106.132
Solyc07g045040.3	0.098283	0.106188	0	0.00234925		0.000826607
Solyc07g045090.3		0.00938933	0.253047
Solyc07g045120.2	7.79158		11.5971	0.0148537		0.000213395
Solyc07g047850.3	24.3264	25.8389	16.0499			2.32747e-08
Solyc07g047980.2	32.8059		40.4874	1.83149e-06		0.00903896
Solyc07g048035.1	0.213893	0	0.0830087		4.60461e-08
Solyc07g048060.2	5.80117	12.7576		0.0300906	0.0211089
Solyc07g049140.3	379.927	514.58	285.936		0.00886709	0.00933347
Solyc07g049160.3	58.2492	76.0229		0.00423377	0.0262689
Solyc07g049550.3	234.402	222.003	101.369			2.67414e-12
Solyc07g049560.3	22.5653		31.8353			0.0308316
Solyc07g051940.3	0.0387937	0.221176	0.0272857	0.0243076	0.0116513
Solyc07g052340.3	9.52154	7.04272			0.043095
Solyc07g052390.3	16.4186	11.7196		6.73407e-18	0.0125348
Solyc07g052510.3	9.87398	5.96399	8.65688	0.0374264	2.48034e-05
Solyc07g052560.2	8.02745	4.28237		4.75933e-06	0.000726233
Solyc07g052700.3	32.2109	12.6077	33.1112	0.0220629	2.53922e-19
Solyc07g052703.1	2.1179	0.794238	2.13201	0.00302128	0.0290952
Solyc07g052707.1	3.79729	1.87433	3.83539	0.0320097	4.56126e-06
Solyc07g052780.3	5.85252	1.4294	4.86527		0.00227009
Solyc07g052920.3	16.677	26.4299	17.6048	0.024787	0.00030795
Solyc07g053010.2		2.07508	3.70363	0.0416105
Solyc07g053050.1	55.7483		91.7177	0.000685299		0.000188999
Solyc07g053150.3		10.5807	7.40527
Solyc07g053230.3	48.9975	46.8103	73.9543			0.000273756
Solyc07g053360.3	1.2278	4.52504	1.63442		6.22478e-07
Solyc07g053740.1	758.294		1097.13	0.000419911		5.47359e-10
Solyc07g053760.3	41.4555		56.3545			0.0283163
Solyc07g054310.2	90.7235	34.7375		0.0184507	1.06285e-06
Solyc07g054770.1	182.577	115.005	212.428	0.0349184	0.0037061
Solyc07g054860.1	10.9909		6.47401			0.0216909
Solyc07g054893.1	3.73747	7.92627	3.56253		0.0380497
Solyc07g054970.1	0	1.09521	0		0.0299928
Solyc07g055270.1	9.69451		4.31912			0.0179349
Solyc07g055560.3	0		0.0809137	0.0301739		0.0131043
Solyc07g055690.2	3.90651	6.58193	5.74892		4.71451e-06	0.000177352
Solyc07g055810.3	25.2112		33.6653	0.0384263		9.23625e-05
Solyc07g055840.3	4.49388	4.75918	2.75513	7.07657e-05		0.00979687
Solyc07g056000.3	32.1597	78.5111	76.6514		7.25327e-24	5.82479e-32
Solyc07g056540.3	25.9235	34.3814	26.124		0.00553053
Solyc07g056570.1	119.687	112.859	172.185			1.62013e-07
Solyc07g061730.3	4.74799	1.63816			0.000462365
Solyc07g061750.3	17.2848		12.1613	0.0102609		0.0386457
Solyc07g061760.2	16.9563	11.6486		0.0132328	0.000533221
Solyc07g061790.3	22.6985		17.5648			0.000518386
Solyc07g062130.3	92.0455	81.2137	110.103			0.0127173
Solyc07g062200.2	1.98783	0.322964	1.20195		0.00087707
Solyc07g062310.3	27.0143		35.6537	0.0288787		2.47094e-06
Solyc07g062480.1	1.73516	4.28738		0.0358099	0.0369126
Solyc07g062490.1	32.0269	55.8972		0.00316787	3.28505e-05
Solyc07g062530.3	13.1434	12.0083	16.3329			0.00722402
Solyc07g062550.3	24.9598	15.4678	22.8247	8.31379e-05	0.000515579
Solyc07g062560.3		8.54198	1.75479
Solyc07g062580.3	23.488	17.3552			0.0373116
Solyc07g062600.3	14.8777	34.6061	16.1254		2.48234e-06
Solyc07g062700.3	183.02		239.217			0.00173151
Solyc07g062880.3	24.1057	31.2441		0.0366334	0.0470478
Solyc07g062900.3	6.3973	3.12026			0.00360599
Solyc07g062907.1	9.63879	5.71765			0.00330891
Solyc07g063030.2	12.1458	10.2681	3.47548			0.00140419
Solyc07g063200.2	18.9711		26.5773			0.00352421
Solyc07g063400.3	0.00458433	0.101606			0.0102133
Solyc07g063410.3	123.141	86.7354			0.00529535
Solyc07g063460.2	104.358		127.999	0.0244721		0.00684324
Solyc07g063600.3	9.66352		5.94185	0.0276558		0.0243891
Solyc07g063620.3	36.7711		52.2997			0.00383987
Solyc07g063850.3		11.1182	17.8015	0.0396453
Solyc07g064150.3	176.542	283.982	216.989		3.33939e-08	0.0025645
Solyc07g064160.3	331.018	410.859			0.0434615
Solyc07g064370.1	0.174933	0.950766	0.20536		0.023724
Solyc07g064373.1	0.184698	0.893544			0.0125879
Solyc07g064600.3	65.4029	36.4026			2.60626e-05
Solyc07g064620.2	105.604		140.31			0.00260917
Solyc07g064680.3	68.5457	87.074			0.0352157
Solyc07g064870.3	2.86266		4.2334	0.0261655		0.0407589
Solyc07g065080.3	125.565		102.271			0.00180052
Solyc07g065110.1	326.507	236.127			0.0214232
Solyc07g065120.3	51.4719	46.1863	62.0734			0.000833951
Solyc07g065380.3	23.6278	32.7166	29.6785		0.0020005	0.000648298
Solyc07g065480.3	16.9543	22.0864			0.0358117
Solyc07g065845.1	0.0912837	0.81985	1.90613	1.86501e-05	0.0482253	2.07058e-07
Solyc07g066060.3	80.2609		65.2172			0.0277365
Solyc07g066260.3	30.975		36.6606	0.0202334		0.0484916
Solyc07g066330.3	22.9407	18.6104	31.3888			0.000195641
Solyc07g066370.3	11.1728	15.5981			0.0295373
Solyc07g066380.3	0.00364267	0.443145	0.00376567	0.040685	0.0182697
Solyc07g066470.3	53.4273		44.6181			0.0455645
Solyc07g066480.3	11.1194	8.46006		0.00485787	0.0487502
Solyc08g005120.3		0.579299	1.49779	0.0406541
Solyc08g005560.3	6.54801		8.94726	1.55104e-17		0.000125253
Solyc08g005630.3		9.7391	5.77477	1.89015e-07
Solyc08g005650.3	89.1855	64.5484	84.6196		0.00306228
Solyc08g005665.1	7.59539	18.5032	6.97428	0.000833201	4.7268e-13
Solyc08g005680.3	18.663	36.7902	14.9881	1.49696e-34	1.11966e-05
Solyc08g005720.3	2.52927		1.57342			4.83476e-05
Solyc08g005780.3	8.04168	5.62746	8.24607		0.00180199
Solyc08g005800.3	10.2289	64.8339	12.8208	0.0119999	1.56689e-82
Solyc08g005870.2	18.7667	9.09313	11.0443	4.13403e-05	1.17961e-05	0.000411982
Solyc08g005960.2	23.4682		15.6593	0.00864085		3.035e-05
Solyc08g006100.3	47.6858	45.5972	20.7683			8.94849e-09
Solyc08g006150.3	73.9323	109.838	72.6692		7.12652e-06
Solyc08g006200.2		0	0.0379807	0.00464735
Solyc08g006320.3	108.43	145.277	131.04	0.0304798	0.00749564	0.012163
Solyc08g006500.3	0.938467	1.6586			0.0141825
Solyc08g006930.3	40.9212	42.1909	29.349			3.12411e-05
Solyc08g007040.3	12.4054	14.2546	7.94118			0.0328162
Solyc08g007270.3	6.07447	3.87906			0.0419234
Solyc08g007620.2	0.840501	0.511686			0.0313723
Solyc08g007800.3	9.85958	7.24461			0.0113416
Solyc08g007805.1	30.7648	46.0459	47.2055		0.0139307	0.00114243
Solyc08g007820.1	151.618		227.208	0.00139541		0.000377032
Solyc08g007830.1	165.485		239.842			0.00579002
Solyc08g007840.2	12.9105		21.2052			0.020662
Solyc08g007940.3		0.607466	0.0555347
Solyc08g008220.3	454.82	618.922			0.00115845
Solyc08g008280.3	55.1564	78.929	94.1666		0.000358076	2.62416e-08
Solyc08g008360.2	29.961	17.5233	18.8734		0.00025169	0.00187465
Solyc08g008370.3	165.844	244.778	273.906		7.77909e-06	7.91963e-21
Solyc08g008380.3	15.7392	11.9907		1.89015e-07	0.0451974
Solyc08g013730.3	25.7656		33.5915	0.00116968		0.0124488
Solyc08g013900.3	3.9419		5.38025	0.00816073		0.0214529
Solyc08g014000.3	23.9229	7.41397	14.4505	3.66102e-06	1.69777e-07
Solyc08g014190.3		1.65513	0.581037
Solyc08g014570.3	8.99542	9.96068	15.7469			1.11198e-05
Solyc08g015825.1		2.61982	0.687115	0.000197754
Solyc08g015870.3	63.3002		77.3478	0.00230081		0.00249848
Solyc08g016150.1	56.9943		89.7506			0.017673
Solyc08g016440.3	45.7953	46.9822	76.3136	0.0171585		1.77763e-09
Solyc08g016720.1	31.0917	18.5422	29.5502		0.000389098
Solyc08g022070.3	25.1564	18.7979		0.0467946	0.016926
Solyc08g023545.1	11.7031	8.37098	11.8544		0.00756549
Solyc08g028780.1	12.3877		19.9122			0.0210084
Solyc08g028990.1		1.01828
Solyc08g036625.1	15.1956		27.7908	0.0471926		0.00190948
Solyc08g036640.3	67.3917		108.693			0.00175225
Solyc08g041860.1	388.444		521.983	0.0427911		6.0518e-07
Solyc08g042060.2	0.740573	0.38527	0.741821		0.0312396
Solyc08g044338.1	9.18611	5.27889	7.17742		0.000188573	0.0120779
Solyc08g048290.3		5.58564	7.87651
Solyc08g059710.3	14.6496		22.5202			0.000430806
Solyc08g061260.3	26.7212	18.6184		0.000559634	0.0191506
Solyc08g061273.1	0	0.150841			0.000827535
Solyc08g061575.1	0.296085	0.0106843		0.0156812	0.0473805
Solyc08g061590.3	18.2046	29.2752	18.7463	0.0116589	2.09749e-05
Solyc08g062680.1	73.6364	112.813	120.267		0.0104234	4.42143e-06
Solyc08g062690.2	64.8994	69.5399	94.4754			8.21889e-07
Solyc08g062960.3	34.5641	22.1727	31.603		6.30229e-05
Solyc08g063130.3	0.257326	0.651882		0.0440582	0.0486669
Solyc08g065430.3	58.1866		74.8132			0.0446709
Solyc08g065610.3	30.2743		40.2464			0.0048191
Solyc08g066220.3		0.362314	0.0224667
Solyc08g066260.3	0.192582		0.0155127	0.00234938		0.0246326
Solyc08g066440.3	16.5405		22.0527	1.66488e-06		0.00334916
Solyc08g066840.3	230.147		267.003	3.12846e-06		0.0161236
Solyc08g066880.3	56.301	57.3376	92.5011			5.73565e-07
Solyc08g066890.3	45.7091	33.2607	72.7209	0.00456218		0.00187016
Solyc08g066960.3	5.97607	7.94065	2.62534	0.0300589		1.84898e-07
Solyc08g067060.2	14.3222	9.6355		0.0419363	0.0148775
Solyc08g067340.3	17.2082	29.0038	19.0636	0.00142408	0.000108771
Solyc08g067520.2	3.04003	4.5295	3.24006		0.00207521
Solyc08g067860.2		7.81372	11.0211
Solyc08g067980.2		0	0.088336
Solyc08g068017.1	0.150401	0	0	0.0171678	0.00106439	0.000603165
Solyc08g068350.3	12.2109		15.8398			0.00136976
Solyc08g068390.3	25.8255	17.4058			0.0106938
Solyc08g068400.3	20.961	28.7931	21.336	0.041416	0.00229879
Solyc08g068600.3	41.5784		52.2701			0.0210084
Solyc08g068640.3	9.74026	13.085	12.7452		0.0373116	0.00629
Solyc08g068670.3	2.05284	4.5097	2.08312		0.0365789
Solyc08g068680.3	21.637		33.6327			0.00734595
Solyc08g068690.1	78.479		102.969	0.000850029		0.0227892
Solyc08g068770.2	32.2941	55.0256	56.2907		0.00129621	0.00115923
Solyc08g068860.3	0.349777	1.13891			0.00896733
Solyc08g069180.3	3.16635	1.68423	3.22552		0.00173042
Solyc08g074390.3	12.0518	15.6754			0.037088
Solyc08g074480.1	685.462		870.968	0.0250227		7.63953e-06
Solyc08g074620.2	381.618		319.994	0.0366622		0.0411668
Solyc08g074650.3	0.517568	0.008554	0		0.0104234	0.000242559
Solyc08g074680.2	57.3006	38.005	48.912		0.00112575
Solyc08g074950.2	1.28233	4.22082	2.00302	0.00329449	2.72184e-05
Solyc08g074990.2	5.71925		7.87793			0.0110602
Solyc08g075210.2	71.9182		51.2259			0.000207258
Solyc08g075240.3		9.13021	5.68425	0.00644718
Solyc08g075520.3	36.2997	26.21			0.00353011
Solyc08g075540.3	4.42316	6.622		0.00183076	0.0254985
Solyc08g075880.3		2.82138	6.41256	0.00728044
Solyc08g075970.3	22.124		31.3477			0.000195485
Solyc08g076220.3		55.0224	38.2624
Solyc08g076250.2	6.59954	6.43101	2.15088			2.45799e-06
Solyc08g076390.3	21.2296		32.464	0.000102727		4.39475e-06
Solyc08g076885.1	5.88767	3.57916			0.00983106
Solyc08g076930.1	126.2		157.304			0.00165187
Solyc08g076970.3	140.377	69.5336	111.486	0.0080793	2.36638e-15	0.0390003
Solyc08g076980.3	8.05939	3.10495	4.07552	0.00198637	1.10247e-06	0.000346521
Solyc08g077020.1	39.8026		65.86			0.00232451
Solyc08g077480.3	128.874	143.203	100.246	1.94258e-05		0.00016559
Solyc08g077530.3		18.7503	31.0923
Solyc08g077560.3	20.6935		30.9221			0.0001648
Solyc08g077610.2	0	0	1.98258			1.15313e-05
Solyc08g078040.3	52.5917		74.6709			1.29054e-05
Solyc08g078060.3	8.50552	12.8656			0.00427957
Solyc08g078070.3	125.844	164.057	183.724	0.00768691	0.0188165	3.63555e-06
Solyc08g078080.3	7.73111		10.5656			0.000132316
Solyc08g078190.1	35.9487	56.4904	48.1164	0.0116912	0.00600008	0.0163856
Solyc08g078460.3		1.07724	0.260659	0.00634971
Solyc08g078510.3	65.3378		94.7075	0.000101653		5.52825e-09
Solyc08g078640.2	9.30919	8.71023	5.94887			2.60189e-05
Solyc08g078670.2	57.9406	62.933	85.866			2.90652e-10
Solyc08g078890.2	2.09454	3.89133	1.23485		0.0232933
Solyc08g078950.3	94.0167	69.307		0.0142866	0.0226412
Solyc08g079090.3	51.416		61.567	0.0274957		0.0147614
Solyc08g079700.2	326.206		432.311	0.00226374		0.000220142
Solyc08g079730.1		4.29754	8.43326
Solyc08g079800.3		2.47535	1.0666
Solyc08g079980.1	0	0.135018	0		0.00185041
Solyc08g080170.3	256.635		202.547	0.0028805		0.0308316
Solyc08g080250.3	35.5411		28.8155			0.00651213
Solyc08g080290.3	14.4767		23.961			0.00692857
Solyc08g080540.3	14.0751	11.5528	20.1323			0.0181301
Solyc08g080940.3	164.046		197.669			0.00383987
Solyc08g081230.1	29.4114		44.4589	0.000109669		0.00126676
Solyc08g081240.3	35.9819		47.1453			0.00754514
Solyc08g081440.2	0.151763	0			0.0303091
Solyc08g081480.3	23.6294	27.1198	16.4608			0.00108786
Solyc08g081550.3	30.0239		42.4146	2.61188e-06		0.046498
Solyc08g081555.1	53.9672		74.163	0.038957		0.00568082
Solyc08g081610.3	3.87745	7.32181			0.0173911
Solyc08g081680.2	17.0949	10.1116	28.8005		0.021323	0.014287
Solyc08g081760.2		62.216	80.6191
Solyc08g081950.3	141.939	194.038		0.0190624	0.00122125
Solyc08g082090.1	187.954	278.592	283.973		5.23255e-05	1.33555e-09
Solyc08g082110.3	5.63368		8.63774			0.0378375
Solyc08g082120.2	1.07937	3.25897	1.16177		0.00684769
Solyc08g082610.3	228.869		285.359	0.000570457		0.0184339
Solyc08g082630.3	10.4478	6.93048		0.0134626	0.0129482
Solyc08g083040.3	42.881	54.9987	57.3053	2.17919e-05	0.0150172	4.40247e-06
Solyc08g083110.3	182.657	132.71	201.572	2.11729e-05	0.0178718
Solyc08g083115.1	171.026	147.505	196.956	0.0431803		0.0289476
Solyc08g083190.3	4.09258	5.97312	0.661626	0.00073508		1.82492e-11
Solyc08g083210.3	19.041	26.4109	6.75484			2.78979e-09
Solyc09g005170.2		1.70354	0.602891	1.21225e-07
Solyc09g005180.3	0.87026	2.23273	0.622534	0.0114251	0.021633
Solyc09g005200.3	5.42595		10.4741			0.00427233
Solyc09g005480.3	3.84787	8.85048	3.29223	0.041026	1.00102e-05
Solyc09g005490.1		0.263881	0	0.0347373
Solyc09g005570.3	8.69933		13.7575			0.00670347
Solyc09g005670.2		0.264325	0.586307	1.26599e-05
Solyc09g005850.3	13.9139	18.0348	13.4544	9.34521e-26	0.0412402
Solyc09g005930.3	11.4474	14.8673		0.0269976	0.0445374
Solyc09g005940.3	1.75146	5.19208	1.47486		3.00789e-06
Solyc09g006000.3	7.83164	26.3379	7.37961		2.60275e-22
Solyc09g007110.3		18.8835	13.1539
Solyc09g007760.3	223.554	171.311		8.0786e-66	0.0301822
Solyc09g007765.1	124.589	90.81			0.0115953
Solyc09g007900.3	147.735		177.621	2.14529e-22		0.00624226
Solyc09g007940.3	52.0606	1.83703	43.3974	0.0248381	1.06594e-76	0.0335071
Solyc09g008230.3	131.835	175.327			0.00586444
Solyc09g008670.3	551.165	251.916	545.116	0.00212775	9.06464e-26
Solyc09g009030.3		222.356	167.575
Solyc09g009190.3	28.1572	21.5992		0.0117585	0.0271518
Solyc09g009550.3	0.469881	2.13635	0.547688		0.000102696
Solyc09g009830.3	4.86913	2.00608		0.0424973	0.000109946
Solyc09g010000.3	5.29318	11.8474	6.69109	0.00349435	5.89907e-06
Solyc09g010090.3	29.6511	41.3438	36.1619		0.000431956	0.000925295
Solyc09g010095.1	6.64081	10.3963	6.89728		0.00768731
Solyc09g010220.3	0.526091	0.123439	0.516433		0.0023046
Solyc09g010300.3	13.216	17.1262		0.0167719	0.0218884
Solyc09g010320.3	4.87897	3.07671		0.0364789	0.00106374
Solyc09g010420.3	33.9076	25.6805		0.0127237	0.0137736
Solyc09g010430.1		271.095	178.011	0.0291013
Solyc09g010530.3	0.056564	0	0.037722	0.025951	0.00799096
Solyc09g010562.1	24.95	33.4433	24.5515	3.70252e-34	0.0145147
Solyc09g010640.2	32.738	32.8125	45.0221			0.000349696
Solyc09g010700.3	2.39948	4.35107	2.20374		0.0475917
Solyc09g010740.3	2.28814	15.5437	2.02112	4.56813e-31	5.24732e-31
Solyc09g010800.3	2474.76	3399.21	2908.01	7.41986e-06	0.00200918	0.0308316
Solyc09g010850.3	24.768	34.9932			0.00220566
Solyc09g010860.3	163.456	51.5732	135.116	1.10498e-29	1.2958e-50	0.0186905
Solyc09g010910.2	0	1.08352	0.0423993	2.31577e-06	1.44468e-14
Solyc09g010913.1	5.98705	2.75699		0.0256803	0.00049706
Solyc09g010917.1	0.589117	6.98845	0.489364		2.72755e-25
Solyc09g010930.3	51.961	73.7381	47.4859	0.0460878	4.26851e-05
Solyc09g010940.3	139.82	103.218	140.844		0.00198958
Solyc09g010980.1	53.3754	113.514	87.1941		0.0020005	0.00539455
Solyc09g010993.1		0.403139	1.2394	6.17576e-16
Solyc09g011023.1	0	0.230731		6.58475e-16	0.00074186
Solyc09g011027.1	0.227904		0	2.78414e-18		0.0246326
Solyc09g011030.3	13.8237	27.4486	12.6131	2.56597e-50	7.32378e-16
Solyc09g011070.2	1.93964	5.07758	1.70888	0.0139908	4.05933e-15
Solyc09g011080.3	0	1.01367	0	0.0424973	5.40367e-19
Solyc09g011130.2	0.294849	4.27316	0.248754	1.10501e-07	2.5937e-30
Solyc09g011170.3	17.447	12.9735	17.5088	8.7774e-06	0.00758421
Solyc09g011210.3		6.52971	3.98398	4.32766e-08
Solyc09g011220.3	3.34588	7.26441	3.49746	3.86029e-16	4.73707e-09
Solyc09g011240.3	32.6591	20.3047	33.0838	0.00426481	8.47171e-06
Solyc09g011280.1	0	3.39465	0.0489163	1.76678e-05	8.81743e-13
Solyc09g011380.3	12.7103	25.813	11.7883	3.33517e-22	1.68636e-15
Solyc09g011450.3	13.9593	20.9654	14.816	0.017121	2.32965e-05
Solyc09g011480.3	3.52485	7.96816	3.82176	4.78098e-08	1.27969e-07
Solyc09g011570.3	16.0369	46.4982	14.4082	0.0240116	4.68402e-28
Solyc09g011590.3	3.13376	8.3286	5.16546		1.81985e-15	0.0120578
Solyc09g011640.3	0.0559987	0.999916	0.038166		1.37169e-13
Solyc09g011650.3	2.98428	5.43934	2.77953	0.000856343	0.0326878
Solyc09g011690.3	88.9753		106.027	0.00190773		0.00704565
Solyc09g011740.3	29.4208		36.0291			0.00398549
Solyc09g011800.3	1.4985	3.04871	0.379099	0.0219043		0.0196546
Solyc09g011860.3	33.1258	39.7646	63.9531	4.75663e-05		7.89231e-13
Solyc09g011880.3	46.3348		56.3991	0.043418		0.0353579
Solyc09g011937.1		0	0.0515567
Solyc09g014310.3		3.99111	0.454989
Solyc09g014350.3	18.9859	23.3597	9.79776			0.00010237
Solyc09g014520.3	107.153		87.7231			0.0359806
Solyc09g014625.1	0.208281	0	0		7.89547e-09	3.30183e-09
Solyc09g014626.1	0.499759	0	0		2.05299e-11	4.4771e-12
Solyc09g014860.3	0.610727	1.38828			0.0376418
Solyc09g014990.3	15.487	25.9414	32.3242		2.1816e-05	5.89324e-11
Solyc09g015040.1	32.9618	45.6117	46.877		0.0190977	0.000282794
Solyc09g015170.3	38.6411		29.6603			0.0181834
Solyc09g015440.1	0.195758	0			0.0383859
Solyc09g015700.3	44.3238		56.113			0.00106389
Solyc09g015770.3	170.893	226.674	225.947		0.0295373	3.79243e-05
Solyc09g015830.2	36.212		51.427			9.08365e-08
Solyc09g016950.3	21.5286	14.4713			0.0141825
Solyc09g018785.1	0.010003		0.119277			0.00329442
Solyc09g042670.3	1.3565	0.462034		0.0159781	0.0181304
Solyc09g042780.3	7.52581	5.609			0.0333356
Solyc09g055235.1	0.529866	0.0700287		0.00962403	0.0395306
Solyc09g056185.1	0	0.0814313		0.0176459	0.0135116
Solyc09g056340.3	42.5372		54.8219	0.0342589		0.00269172
Solyc09g056450.3	45.3449	54.2845	72.3253	0.042149		3.63978e-14
Solyc09g059125.1		0.0684507	0.595191
Solyc09g059170.2		57.912	40.1391
Solyc09g059240.3		1.86918	3.97604
Solyc09g059916.1	0.0551727	0	0		0.0252958	0.0251222
Solyc09g061320.3	19.7692	25.9447	30.099		0.0336986	1.75823e-07
Solyc09g061395.1	0.125531		0	0.000949412		0.0056171
Solyc09g061620.3	45.7539		55.9065			0.000633808
Solyc09g061635.1	1.00165	0.194305			0.0419745
Solyc09g061730.2	0.63675	0.129686	0.72894	0.0170482	0.00287247
Solyc09g061793.1	54.524		38.3749			0.0357957
Solyc09g061890.3	21.7678		32.9456			5.08569e-06
Solyc09g061960.3		0.787623	0.035927	0.000629022
Solyc09g064510.3	12.4347		16.5707			0.00213043
Solyc09g064660.3	42.4246	54.9885		0.00063699	0.0380545
Solyc09g064820.1	31.6461		54.5347			4.48087e-06
Solyc09g065015.1						0.0110261
Solyc09g065450.3		3.1339	0.363472
Solyc09g065760.3	12.2865		18.8569	0.0084583		0.000591283
Solyc09g065840.3	40.2368		48.3089	0.000186971		0.0152091
Solyc09g065850.3	18.8567		27.4379	0.0135381		2.18654e-05
Solyc09g066100.3		264.123	191.361	2.24012e-05
Solyc09g066460.3	16.2032	11.7306	17.648		0.00600008
Solyc09g072610.3		3.17579	1.48706	0.0029436
Solyc09g072700.3	70.2663	126.687	77.1509	5.58243e-05	5.00748e-10
Solyc09g072710.3	16.518	12.8402		1.99447e-08	0.0294395
Solyc09g072770.1	47.9672	88.2851	50.5442	5.99067e-11	0.000827535
Solyc09g072880.3	12.9342	18.0421	10.7396	0.00253469	0.0110252
Solyc09g074380.3	7.49523	14.1677	7.27124	0.000532621	2.39189e-08
Solyc09g074530.3	9.39607	22.8949	0.969916	2.22679e-05		3.01659e-12
Solyc09g074820.3	6.90476	8.32956	1.72082	1.54703e-07		2.78979e-09
Solyc09g075060.3	5.1304	3.59018	5.77519		0.0288265
Solyc09g075210.3	128.288	173.518	68.0366			6.87367e-06
Solyc09g075350.3	18.9647	21.0521	11.2499	0.00214626		7.05037e-05
Solyc09g075445.1	5.511	2.29081			0.0403452
Solyc09g075760.3	24.2505		19.7809			0.0103775
Solyc09g075890.3	77.9266	69.007	101.627			0.0049567
Solyc09g082120.3	31.2827	42.261			0.0464173
Solyc09g082230.1	14.4527	26.0752		0.0250689	0.0291641
Solyc09g082250.2	0	0.0618133		0.00191572	0.030022
Solyc09g082330.2	0.0267957	0		0.000387529	0.00844751
Solyc09g082550.3		5.67304	8.48563
Solyc09g082690.3	1.13933	2.16382	1.06601		0.00428889
Solyc09g082810.3	31.5298	21.5369	48.0774			5.14518e-05
Solyc09g082860.3	37.8103	51.3281	43.4857	0.00349086	0.000802364	0.0310798
Solyc09g082870.2	2.5374		4.83751	3.84746e-07		0.0017026
Solyc09g083440.3	77.9176	45.3627		0.000986392	0.000848543
Solyc09g083445.1	44.1508	25.4056	41.6318	2.08556e-36	0.000267612
Solyc09g084450.3	1233.92	735.018	1281.27	6.59183e-41	1.59366e-09
Solyc09g084460.3	17.4793	10.4896	25.4104	3.76097e-07		0.00244193
Solyc09g084465.1	112.299	40.9389	119.94		3.24126e-35
Solyc09g089505.1	179.805	48.7066	218.244	0.000708684	1.43727e-35
Solyc09g089530.3	25.2665	7.59187	18.082		1.83886e-25
Solyc09g089540.3	13.585	4.22403	5.95		0.000799803	0.0408511
Solyc09g089570.3	0.687586	1.53914		0.00063699	0.000180668
Solyc09g090070.2	22.116	29.9521	26.8463	0.0423847	0.000872219	0.00586654
Solyc09g090130.3	33.9383		46.132	0.0203765		9.00469e-06
Solyc09g090360.3	1.6829	2.07841	0.788373	0.0131449		0.000114836
Solyc09g090410.3		25.2007	18.936	0.000611485
Solyc09g090470.3		4.13213	2.42642
Solyc09g090480.2		0.296328	0.0233157	0.000605086
Solyc09g090490.2	0.84524	0.733036	0	0.048695		4.63637e-12
Solyc09g090600.3	0.590805		0.12339	0.00253469		0.0285492
Solyc09g090790.3	0	0	0.462403	0.0448727		0.000439966
Solyc09g090870.3		8.17392	10.5697	0.00191572
Solyc09g091030.3	59.6884	60.3848	83.1764	0.0277542		1.61245e-09
Solyc09g091040.3		1.32215	0.207321
Solyc09g091550.3	2.66423	2.9407	1.09775	0.000254934		4.97598e-11
Solyc09g091600.3		18.1246	25.9992	6.19314e-07
Solyc09g092260.3	30.9054	43.526	36.3029	2.0896e-08	0.000205587	0.0196546
Solyc09g092290.1	0.038511	0.488711	0.0417433		0.000218593
Solyc09g092310.1	0.563314	2.44945	0.412072		6.76288e-05
Solyc09g092320.3	33.8886	56.6077	28.8319		1.24948e-05
Solyc09g092330.2	68.4466	91.6848			0.0171104
Solyc09g092430.3	85.5738		97.6414	0.0300589		0.0446709
Solyc09g092480.2	3.63477		5.01387	0.0228326		0.00927298
Solyc09g092520.3	5.17475	9.64414		0.00159568	0.000815428
Solyc09g092560.3	0.558605	1.83885	0.663531	9.03087e-06	0.00998563
Solyc09g092600.3		0.0802687	0.20812	3.12846e-06
Solyc09g092740.3	3.07805	8.19291	2.89902		0.000492217
Solyc09g097780.3	135.72	197.469	106.709		0.00679183	0.0482943
Solyc09g097805.1	34.3479	73.2278	34.1817	0.0223112	7.6555e-09
Solyc09g098070.3	16.9213		21.5173			0.00312233
Solyc09g098310.3	185.995		234.017			0.000925039
Solyc10g005050.3	52.6618	68.213	49.5035	9.67679e-05	0.0424581
Solyc10g005080.3	1.38793	0.930376			0.0469032
Solyc10g005320.3	58.7265		39.3334	0.0143339		0.0285405
Solyc10g005360.3	19.4795	13.9139	23.7491		0.0320498
Solyc10g005480.3	87.673		147.778	0.0156793		8.32145e-09
Solyc10g005580.3		17.0512	12.1838
Solyc10g005640.3	13.7048		16.3419	0.0161183		0.00810593
Solyc10g006130.1	302.658	315.32	422.992	0.0400265		2.45799e-06
Solyc10g006230.3	78.8604		61.4817			0.00040898
Solyc10g006370.3	29.3572	30.6874	20.9597	0.0115775		0.0195682
Solyc10g006450.3	0.188159	0.764292	0.188261		0.0291927
Solyc10g006460.3	30.4606	39.527			0.0395526
Solyc10g006540.3	17.3842	16.4773	23.1748			0.000145855
Solyc10g006660.3	72.8827	109.487	119.063		1.71461e-06	5.12499e-15
Solyc10g006700.1	204.664	283.606	317.167	0.0125446	0.00596754	5.69321e-08
Solyc10g006860.3	4.67082		7.6102			0.000158129
Solyc10g006870.1	0.518836	0		0.0352057	0.0379558
Solyc10g006880.3	0.534123	1.5385	0.448296	3.38297e-06	0.0146687
Solyc10g007110.3	22.7		12.7387			0.000263398
Solyc10g007260.3	53.6299	72.7444	54.3962	0.0204112	0.00577581
Solyc10g007270.3	7.77919	16.7181	3.06764			0.000151058
Solyc10g007280.3	18.3419	45.5366	29.2299	0.0225223	1.69219e-08	0.00222189
Solyc10g007290.3		34.6827	47.1883	3.04373e-12
Solyc10g007300.2	10.1129	4.95079	7.44955	0.000154059	0.0139307	0.0460276
Solyc10g007530.1		0.34105	0.017433
Solyc10g007800.3	2.6061	9.02765	1.88586		5.39834e-09
Solyc10g007870.3	18.2152	31.9398	14.0486	0.0471412	0.0104644
Solyc10g008040.3	1.51174		3.71256	0.027011		0.000153221
Solyc10g008350.3	96.4393	138.81	140.732		0.0414061	0.00105512
Solyc10g008480.3	15.4179	16.314	10.8203	0.0209921		0.0367263
Solyc10g008680.2	0.503182	0.988177	0.48166		0.017243
Solyc10g008730.3	67.4819		94.4322			0.00113479
Solyc10g009110.1	401.183	399.179	533.821	2.7515e-41		8.10233e-05
Solyc10g009120.2	125.938		175.976			0.0190898
Solyc10g009290.1	15.1649	8.81432			0.0150226
Solyc10g009320.3	0.102764	3.23333	0.0243283		3.59409e-27
Solyc10g009550.3	12.879		19.2259			0.00201154
Solyc10g011740.3	129.846	172.587	203.636	0.0407067	0.00474994	7.61419e-08
Solyc10g011910.3	25.6494	38.7953	40.6491		0.011212	8.4767e-06
Solyc10g011920.2	0.0207743		0	0.0448467		0.0216226
Solyc10g012070.3	12.4236	18.4649	12.7113	0.00475118	0.0130752
Solyc10g012080.3	23.947		32.063			0.0422505
Solyc10g012210.2		2.20451	1.23061	3.12846e-06
Solyc10g017520.3		0.657491	0.0503607
Solyc10g017590.2	0.119615	0			2.0145e-05
Solyc10g017620.3	1.03143	2.5495	0.423778	0.00209632	0.0345813	0.0498212
Solyc10g017920.1	0.023567	0.551283		0.0335378	0.0254985
Solyc10g017970.1	6.64572	0.35908		9.79367e-05	0.00349214
Solyc10g017990.2		2.02268	4.00176
Solyc10g018300.2	25.0827	26.9818	19.9312			0.0405999
Solyc10g018500.1	12.8133	26.0075	2.72504	0.00836259		2.08308e-08
Solyc10g018530.2	5.55019		4.21147			0.000397645
Solyc10g024415.1	0.107031	0.008185			0.0380553
Solyc10g024490.2	1.00528	0.265407	0.873114		0.00182941
Solyc10g037880.2	0	0.212943		0.0447201	0.0447654
Solyc10g044470.2	29.9132		37.68			4.07255e-05
Solyc10g044510.2	36.7648		30.6682	0.0167249		0.0342378
Solyc10g045105.1		0	0.0779243	3.5624e-07
Solyc10g045190.2	40.8725	55.1979		1.63252e-06	0.00838395
Solyc10g045420.2	35.4328	37.9024	53.2779	0.0153846		6.54679e-08
Solyc10g046770.2	3.32278	0.670997	2.87837		1.36215e-09
Solyc10g046920.1	21.6958	9.84482	25.1058	0.00999555	0.000268872
Solyc10g048030.2	20.4452	35.2363	18.7771	0.00342448	0.0286744
Solyc10g049280.2	3.01186		0.995953	0.0300589		1.55729e-05
Solyc10g049300.2		0.160054	0	0.00338315
Solyc10g049420.2	6.10361	16.0413	5.96406		0.00360599
Solyc10g049565.1	0	0	0.104108	0.041845		0.0251222
Solyc10g049630.2	53.3119	67.2578	93.7575	1.7395e-32	0.0339745	1.88407e-17
Solyc10g050060.2	93.0857		121.383	1.30702e-06		0.00139255
Solyc10g050160.2		41.5452	30.6045	0.0169454
Solyc10g050325.1	1.94911	0.0126533	2.53376	3.38297e-06	2.31169e-27
Solyc10g050470.2		3.89155	0.793971
Solyc10g050970.1	82.1369	106.456	152.936			6.09481e-13
Solyc10g050990.1	5.43098	15.2034	2.12854	0.0121373	0.0172487
Solyc10g051300.2	14.8991		17.5341	1.60545e-11		0.0473148
Solyc10g052880.1	30.9157		41.8795			0.0335827
Solyc10g053900.2		0.296925	0.0317897
Solyc10g054040.2	0.695112	2.74021	0.754953		3.84143e-12
Solyc10g054080.2	25.3009	17.8416	21.318	0.0332965	0.00372278	0.0452578
Solyc10g054274.1	0.104667	0		0.000472381	0.00661883
Solyc10g054440.2	274.674		374.025	1.03537e-15		1.9731e-05
Solyc10g055450.2	31.15	20.7917	29.8036		0.0101518
Solyc10g055470.2	1.98364	4.67747	1.03829			0.0274679
Solyc10g055620.2	9.02756	25.3504	9.76351	0.00207503	2.30523e-25
Solyc10g055740.2	2.24938	3.95588	3.83188		0.0297268	0.029652
Solyc10g055760.2	52.0279	74.3951	79.1383	0.00573264	0.000930314	4.7455e-09
Solyc10g055810.2	50.6302	75.5558	45.0447	5.36491e-11	0.0143119
Solyc10g074740.1	209.765		293.519	2.22713e-06		0.000757955
Solyc10g074790.2		42.4415	57.2876	3.61828e-14
Solyc10g074827.1	0	0.111632	0	0.00063699	1.95105e-11
Solyc10g075090.2	127.646	278.308	132.37		1.22592e-07
Solyc10g075100.2	1527.45	2833.07	1506.29		6.97572e-16
Solyc10g075130.2	287.218	247.777	70.9806			8.39929e-21
Solyc10g076220.2	0.048271		0	0.0156122		1.75534e-06
Solyc10g076270.2	30.4752	18.8334	23.1587	0.000432645	0.000454349	4.56823e-06
Solyc10g076500.2	1.5631		2.29145	6.4144e-17		0.029985
Solyc10g076510.2	59.7982	60.729	44.3418			0.000266891
Solyc10g076530.2	0.234577	0.851817	0.123142	9.35182e-19	0.0219391
Solyc10g076550.2		9.8841	3.14483	0.0137687
Solyc10g076840.2	13.0856	9.29009			0.0164539
Solyc10g076860.2	23.7295	11.4951	23.8354	0.00015545	7.36237e-22
Solyc10g077120.2		118.242	83.3435	0.0419965
Solyc10g077130.1	166.137	237.497	225.445		0.00424145	7.63953e-06
Solyc10g078270.2		2.14603	5.07048	1.23356e-68
Solyc10g078340.2		24.4805	18.5612	1.86501e-05
Solyc10g078360.2	0.84911		0.14339			0.0212897
Solyc10g078600.2	12.5837	0.30307	15.1204		8.28295e-101
Solyc10g078610.1	0.032217	1.06047	0.0164667		3.93633e-05
Solyc10g078630.2	740.097	586.099		0.0122524	0.0463351
Solyc10g078700.2	10.0547		7.04759			0.00668585
Solyc10g078910.2	39.0476		47.6724			0.00104875
Solyc10g078940.2		0.269353	0.0202183
Solyc10g078960.2	1093.82		862.213	0.0197734		0.00598496
Solyc10g079130.2	41.3278		54.1819			5.23229e-05
Solyc10g079420.1	222.98	299.353	288.792	1.97197e-05	0.00723687	4.80612e-05
Solyc10g079595.1	60.7862	45.0707	60.9355		0.0106036
Solyc10g079690.2	18.1767	10.1126			0.00867496
Solyc10g079910.2		7.0154	3.06555
Solyc10g080370.1	237.448		338.698	0.0353821		0.0246291
Solyc10g080980.2	24.9127	33.011			0.0391149
Solyc10g081040.1	545.174		743.25			2.78979e-09
Solyc10g081085.1		44.2683	32.635
Solyc10g081170.2	385.095		497.653	1.03319e-06		0.00127879
Solyc10g081320.1	4.21354	8.63095		0.0132136	0.0319276
Solyc10g081480.2	49.2779	64.8763		0.047748	0.00903398
Solyc10g081560.2	46.3777	30.0516	52.4275	0.0273173	0.000188573
Solyc10g081670.2		3.30505	0.21559	0.00250509
Solyc10g081810.2		2.35877	1.20543
Solyc10g081850.2	12.9396	18.0339	12.6673	0.00119071	0.0182697
Solyc10g081940.2	1.81445	2.3676	0.857653	0.0105102		0.00699142
Solyc10g081980.2	78.5413	114.707	120.112	0.00169651	0.000125415	9.10021e-13
Solyc10g082030.2	112.844	146.487	102.561		0.0143699
Solyc10g083165.1		229.044	159.422
Solyc10g083290.2		10.3884	6.78529
Solyc10g083330.1	2.65117	6.08051		0.0115066	0.0339122
Solyc10g083620.2	0.182361	0			0.0103948
Solyc10g083970.1	209.778		295.274			1.04807e-07
Solyc10g084000.2	19.5166	23.2082	34.5795			5.41295e-08
Solyc10g084320.2	22.6983	8.75272	10.7242	0.0434041	3.60468e-07	2.20167e-05
Solyc10g085010.2	30.0123		51.7191			3.36644e-05
Solyc10g085030.1	33.1665		58.0833			0.00359435
Solyc10g085360.2		0.764191	1.69403	0.00143542
Solyc10g085430.2	96.3608		139.914	0.0217933		0.000826805
Solyc10g085590.1	59.354		89.086	0.000302953		3.87338e-07
Solyc10g085950.2	2.41246	6.06424	2.95025		3.69226e-07
Solyc10g085985.1		0	0.0498253	0.00181425
Solyc10g086133.1	4.0908	0.0333103	3.8782	0.0430508	0.00181804
Solyc10g086180.2	109.809	82.2141	76.83		0.00810375	1.89152e-08
Solyc10g086280.2	137.423	163.751	243.443	0.024787		3.52239e-12
Solyc10g086450.1	0.772206	0.813441	0	0.042149		0.000220142
Solyc10g086510.2	129.527		103.253	0.0385067		0.0184339
Solyc10g086690.2	30.3124	27.1607	41.3331	0.0283369		0.0246326
Solyc10g087010.2		0.719671	0.3337
Solyc11g005150.2	32.6845	28.2118	46.6877			3.76771e-07
Solyc11g005290.2		6.68866	9.18151
Solyc11g005380.2	14.4702		21.9912			0.00389264
Solyc11g005640.2	27.4252	35.6841	37.3857	0.0377118	0.0183458	3.02971e-05
Solyc11g005650.1	6.94115	1.11546			3.04956e-05
Solyc11g005670.2	85.7147	114.208	114.28	0.0377961	0.00224074	7.63953e-06
Solyc11g006230.2		10.5195	7.3399
Solyc11g006460.2	190.953	282.475		0.0332112	0.000696314
Solyc11g006840.1	0.148561	0.182349	0			0.0313625
Solyc11g007660.1	39.0284		52.2375	0.0129692		0.00285621
Solyc11g007900.2	4.5497	3.32396	4.5948	4.66565e-05	0.0428975
Solyc11g008130.2	14.1083	20.4072			0.0376941
Solyc11g008540.2	50.4876	34.1201	46.5939		0.000285379
Solyc11g010170.2	80.1514	50.5861	85.3889		2.09265e-07
Solyc11g010250.1	329.849		482.759			5.53951e-08
Solyc11g010330.2	43.5369		54.365	0.0473204		0.00464537
Solyc11g010390.1	152.217		201.615	0.0235138		0.00106864
Solyc11g010500.1	171.634	262.818	261.865	0.0263615	2.38266e-06	6.21293e-11
Solyc11g010600.2		184.33	234.177
Solyc11g010625.1	86.975	58.3301	80.8928		0.000270389
Solyc11g010670.1	121.043	136.932	209.675			1.29054e-05
Solyc11g010810.2	12.6011		9.72069			0.00101575
Solyc11g010850.2	69.1286		55.5399	1.70212e-05		0.00170969
Solyc11g010940.2	1.99748		0.692264	0.0315461		0.00294628
Solyc11g011050.2	7.87533	12.9328	11.687		0.00479842	0.0085537
Solyc11g011070.2	10.8677	18.4507	11.4281		1.8326e-07
Solyc11g011210.2		7.93876	4.12922
Solyc11g011370.2	9.58752		7.88088	7.08773e-05		0.0295617
Solyc11g011508.1	0.374754	1.54325			0.0155627
Solyc11g011700.1	0.251511		0	1.13684e-28		2.93325e-06
Solyc11g011780.2		3.51381	1.32789	3.95813e-08
Solyc11g012510.2	55.1187		83.8854	0.0018518		3.11729e-14
Solyc11g012560.2	1.08835	0	1.11551	3.93748e-06	2.58271e-28
Solyc11g012563.1	2.749	0.676362	2.62885		4.64226e-09
Solyc11g012590.2		1.08179	2.34628	0.0255548
Solyc11g012680.2	7.15224	13.833	6.43627		0.000285379
Solyc11g012700.2	13.1084		15.996			0.0491657
Solyc11g012780.2	45.0522	33.1548	44.3582		0.0078835
Solyc11g012840.2	11.8933	17.2582		1.49176e-40	0.0100019
Solyc11g012930.2	15.6983	25.8418	22.5333		0.00246558	0.0120108
Solyc11g013760.2	13.5308		16.4834			0.0482744
Solyc11g013815.1	0	2.78979	0	0.0156793	1.50873e-41
Solyc11g017270.2	30.7164		39.0832	3.81487e-06		0.0317903
Solyc11g017470.2	75.249		100.861	0.00123159		0.000554905
Solyc11g018590.1		0.086909	1.03634	0.0114615
Solyc11g018690.2	14.8641	11.5785	19.5151			0.00123827
Solyc11g018770.2	8.1283	5.4088	8.10482	0.0191687	0.00013635
Solyc11g018775.1	23.6198	22.3675	37.2527	0.000545489		0.00488558
Solyc11g018777.1	27.1803		36.3934			0.0405389
Solyc11g018805.1		16.738	28.1603	0.0074164
Solyc11g018810.2	5.36212	7.42375	4.91876		0.0036137
Solyc11g020230.1	15.6657	25.4356	23.696	0.00169651	0.000210571	4.82811e-05
Solyc11g020960.2	531.265	256.286	388.328	3.69506e-07	6.92709e-12	0.00684324
Solyc11g021060.2	445.374	725.932	540.298		0.000299361	0.0269482
Solyc11g021130.1		2.25681	0.009332	5.59604e-77
Solyc11g021360.2	26.3015	15.0935	27.9587	3.89678e-05	9.50098e-06
Solyc11g027760.1	2.15495	10.0668		1.14872e-26	0.00521586
Solyc11g027986.1	5.53426	0	4.63114	2.3531e-14	4.66291e-100
Solyc11g027988.1	1.01061	0.0113007	1.81789	9.20219e-05	0.000155189
Solyc11g028010.2	51.4043	0.336279	55.9762	2.48001e-56	2.88597e-26
Solyc11g028020.2	40.5908	0.0398163	45.8579	4.25376e-17	3.73709e-14
Solyc11g028070.2	0.407563	0	0.387427	2.87622e-67	3.40176e-05
Solyc11g028080.2	27.1425	0.191199	31.7838	1.5494e-68	1.5888e-52
Solyc11g028100.2	104.617	0.915244	98.7953	1.40079e-80	1.65129e-17
Solyc11g028167.1	3.80238	0	2.84197	4.00383e-21	3.02275e-93
Solyc11g028170.2	2.89901	0	2.8843		5.84103e-70
Solyc11g028175.1	14.8323	0.063051	13.2492	0.0402193	5.25964e-100
Solyc11g028180.1	23.2486	0.0872637	17.4633	0.00100363	9.21512e-28
Solyc11g039980.2	3.91933	7.50108			0.0252958
Solyc11g040280.2		0.216508	0.0194683
Solyc11g040330.2	7.18732	4.05051	6.35549	0.00297219	4.05045e-06
Solyc11g042557.1	2.74762	1.81886		0.0109224	0.0499573
Solyc11g042630.2	0	0.112341			0.0219391
Solyc11g042810.2	9.63385	19.7997	12.3028	0.0012473	5.09551e-07
Solyc11g042850.2	1.25163	0.405048	1.34958		0.0136126
Solyc11g044455.1	0.105493		0			0.00127081
Solyc11g044840.2		3.53145	1.2598	2.0769e-21
Solyc11g045120.2	10.7169		12.4557			0.0314701
Solyc11g050710.2	0.013816	0	0		0.0266143	0.0262683
Solyc11g051105.1	0.0252147	0	0		0.0232494	0.019397
Solyc11g061715.1	44.5254	16.0938	39.4817	0.0238448	7.77189e-28
Solyc11g061720.1	37.1294	23.6794			0.00592896
Solyc11g061985.1	0.336118	0.830043			0.0384417
Solyc11g062440.2	72.0056		53.4048	0.0171435		0.000172959
Solyc11g064880.2	9.61995	7.28849	9.54248		0.0122211
Solyc11g065190.2	62.3788		46.0833	0.00678558		0.00380415
Solyc11g065197.1	0.058873	0		0.0400265	0.0288265
Solyc11g065380.2	9.89849	14.7275	10.2819	0.0105939	0.00134069
Solyc11g065545.1	41.4175	57.6336	49.577	0.010136	0.000695484	0.0265728
Solyc11g065600.2	2.45844	5.28752	2.41588	0.0304135	0.0047745
Solyc11g065890.2		4.08321	2.69163	0.0226294
Solyc11g065930.2	76.4224	55.8721	74.9751		0.00399573
Solyc11g066060.2	133.212	98.9803	136.752		0.0197549
Solyc11g066360.2	4.92108	7.6699	4.71443	0.00316787	0.034289
Solyc11g066390.2	54.5313	57.5505	44.2118	0.000519686		0.00303514
Solyc11g066410.2	35.0417		28.5054			0.0307303
Solyc11g066680.2	77.0074		56.577			5.81664e-05
Solyc11g066700.2		0	0.0948663	0.0231404
Solyc11g066740.2	9.7974	6.17418	9.92663		0.000891131
Solyc11g066800.2	1.51786		2.4815			0.0456656
Solyc11g066950.2	75.8538	37.8211	51.8354	0.038957	3.16267e-09	0.00942197
Solyc11g067010.2	67.9396	92.541	68.7807		0.00559052
Solyc11g067015.1	0.178913	0		0.0425276	0.0183658
Solyc11g068390.1	1.56349		5.52843	8.30695e-05		0.0272656
Solyc11g068480.2		41.7585	29.7242
Solyc11g068710.2	71.1943	111.749	111.732	0.0126906	0.000183587	2.89132e-07
Solyc11g068820.2		74.1185	56.4471
Solyc11g068960.2	43.6847	27.8075	43.8378		1.40581e-05
Solyc11g069190.2	28.1637		21.8364			0.0109946
Solyc11g069700.2	3.24637	6.1522	3.06816	2.55974e-13	0.0145721
Solyc11g071290.2	4.36804	2.33313	2.37647	0.00078654	0.00735959	0.000299357
Solyc11g071300.2	6.62157		4.44034			0.000397645
Solyc11g071410.2	1.82283	0.480458			0.00685306
Solyc11g071427.1	0.110795	2.61336	0.015487		3.14964e-06
Solyc11g071450.2		0.132259	0.878354	0.000703851
Solyc11g071470.1	20.8563	10.1211	12.5305	6.22598e-18	0.000131796	0.0171134
Solyc11g071490.2	196.74	154.282			0.0296774
Solyc11g071540.2	7.37821	5.21179		0.000730348	0.0338792
Solyc11g071550.2	2.97353	0.819687	2.25354	0.0156812	4.27888e-08
Solyc11g071640.2	46.9569	72.7245	31.4546	5.58243e-05	6.42621e-07	8.4767e-06
Solyc11g071760.2	37.9975	55.696	74.3457		0.000620552	9.62209e-15
Solyc11g071995.1	7.9861	4.16589	7.75734		0.000158461
Solyc11g072130.2	14.8424	17.3484	11.6346	0.00478398		0.02676
Solyc11g072310.2	4.76046	1.82215	4.8555	0.000741847	0.000132893
Solyc11g072660.2	11.4968		15.5423			0.00302365
Solyc11g073060.2	3.69784	9.20375			0.0358117
Solyc11g073200.2	25.4866	29.3434	18.5009	6.15635e-06		0.0025645
Solyc11g073210.2		5.59983	1.6412
Solyc12g005093.1	3.55507	1.95869		4.41937e-06	0.00733086
Solyc12g005150.2	91.1332		70.6099	0.00163672		0.00231254
Solyc12g005320.2	1.87973	5.48941	0.853148	8.83786e-07	0.0245972	0.0419145
Solyc12g005340.2	62.2315	85.8254	106.806		0.00303021	1.74954e-11
Solyc12g005700.2		1.47722	0.167515	0.00945062
Solyc12g005820.2	0.108577	0.241467	0			0.0306508
Solyc12g006050.2	5.56513	1.55421	5.14734		1.26815e-10
Solyc12g006260.1	49.7356		28.2318	0.000323091		0.00329442
Solyc12g006320.2	86.3891	119.99	90.4775	0.0373041	0.000233818
Solyc12g006420.2	18.1367		25.5476			1.76636e-07
Solyc12g006430.2	0	0.0844383			0.0103948
Solyc12g006570.2	1.26055	2.68814	0.899542		0.0326878
Solyc12g006760.1		1.98557	7.417	0.047797
Solyc12g006790.2	9.8572	7.05843			0.00287247
Solyc12g006975.1	35.0859		43.4584	0.0406928		0.00411935
Solyc12g007050.1	47.2509		93.5635			1.70937e-05
Solyc12g008730.2		113.141	87.5042	0.0156921
Solyc12g009000.1	60.2938	92.352	105.141	4.80516e-06	2.03564e-05	9.18308e-13
[truncated: 380 more rows]
